# Supplementary material for: Sex-stratified RNA-seq analysis reveals traumatic brain injury-induced transcriptional changes in the female hippocampus conducive to dementia
Source: Front Neurol. 2022 Dec 22;13:1026448. doi: 10.3389/fneur.2022.1026448 (PMC9813497; doi:10.3389/fneur.2022.1026448)
Supplement: Supplementary file 2 [file Table_2.XLSX]

## Sheet: Sheet 1 - Donor_data_2
Donor ID	Sex	Ever TBI	DSM-5 Clinical Diagnosis	NINCDS-ARDA Diagnosis	Present with Dementia
326765665	M	N	No Dementia	No Dementia	No Dementia
326765656	M	Y	No Dementia	No Dementia	No Dementia
326765654	M	Y	Vascular	Dementia, Type Unknown	Dementia
467056391	F	Y	No Dementia	No Dementia	No Dementia
309335447	M	N	Alzheimer's Disease Type	Possible Alzheimer'S Disease	Dementia
309335457	F	N	No Dementia	No Dementia	No Dementia
326765676	F	Y	Vascular	Dementia, Type Unknown	Dementia
326765681	M	N	No Dementia	No Dementia	No Dementia
326765648	F	Y	Multiple Etiologies	Possible Alzheimer'S Disease	Dementia
326765657	M	N	No Dementia	No Dementia	No Dementia
309335443	F	N	No Dementia	No Dementia	No Dementia
467056408	F	Y	Alzheimer's Disease Type	Probable Alzheimer'S Disease	Dementia
326765661	F	N	No Dementia	No Dementia	No Dementia
326765680	M	Y	Other or Unknown Cause	Dementia, Type Unknown	Dementia
326765659	F	N	No Dementia	No Dementia	No Dementia
309335452	M	Y	No Dementia	No Dementia	No Dementia
467056406	F	Y	Alzheimer's Disease Type	Probable Alzheimer'S Disease	Dementia
309335488	F	Y	No Dementia	No Dementia	No Dementia
309335475	M	N	No Dementia	No Dementia	No Dementia
309335445	M	N	Multiple Etiologies	Possible Alzheimer'S Disease	Dementia
326765670	M	Y	Other Medical	Dementia, Type Unknown	No Dementia
326765664	M	Y	No Dementia	No Dementia	No Dementia
309335469	F	N	No Dementia	No Dementia	No Dementia
467056409	F	N	Alzheimer's Disease Type	Probable Alzheimer'S Disease	Dementia
309335441	M	N	No Dementia	No Dementia	No Dementia
309335492	F	Y	Alzheimer's Disease Type	Possible Alzheimer'S Disease	Dementia
309335440	M	Y	No Dementia	No Dementia	No Dementia
309335444	M	Y	Multiple Etiologies	Possible Alzheimer'S Disease	Dementia
309335461	M	N	No Dementia	No Dementia	No Dementia
309335479	F	N	Alzheimer's Disease Type	Possible Alzheimer'S Disease	Dementia
309335484	F	Y	Alzheimer's Disease Type	Probable Alzheimer'S Disease	Dementia
326765682	M	Y	No Dementia	No Dementia	No Dementia
309335491	M	N	Alzheimer's Disease Type	Probable Alzheimer'S Disease	Dementia
326765658	F	Y	Alzheimer's Disease Type	Probable Alzheimer'S Disease	Dementia
309335497	F	N	No Dementia	No Dementia	No Dementia
326765669	M	N	Alzheimer's Disease Type	Possible Alzheimer'S Disease	Dementia
309335495	M	N	No Dementia	No Dementia	No Dementia
309335465	M	N	No Dementia	No Dementia	No Dementia
326765685	M	N	Alzheimer's Disease Type	Probable Alzheimer'S Disease	Dementia
309335438	M	Y	No Dementia	No Dementia	No Dementia
326765649	F	N	No Dementia	No Dementia	No Dementia
309335481	F	N	Alzheimer's Disease Type	Probable Alzheimer'S Disease	Dementia
326765653	M	N	Multiple Etiologies	Possible Alzheimer'S Disease	Dementia
309335467	F	N	No Dementia	No Dementia	No Dementia
326765675	F	N	Alzheimer's Disease Type	Possible Alzheimer'S Disease	Dementia
309335439	M	N	Alzheimer's Disease Type	Probable Alzheimer'S Disease	Dementia
309335494	M	Y	No Dementia	No Dementia	No Dementia
326765688	F	Y	No Dementia	No Dementia	No Dementia
326765686	M	Y	Alzheimer's Disease Type	Possible Alzheimer'S Disease	Dementia
309335459	M	N	Alzheimer's Disease Type	Probable Alzheimer'S Disease	Dementia
467056407	F	N	No Dementia	No Dementia	No Dementia
326765652	M	Y	No Dementia	No Dementia	No Dementia
309335446	M	Y	Alzheimer's Disease Type	Probable Alzheimer'S Disease	Dementia
326765673	F	N	Alzheimer's Disease Type	Probable Alzheimer'S Disease	Dementia
326765674	F	Y	Alzheimer's Disease Type	Possible Alzheimer'S Disease	Dementia
309335450	M	Y	Multiple Etiologies	Possible Alzheimer'S Disease	Dementia
326765683	M	N	No Dementia	No Dementia	No Dementia
326765666	M	Y	No Dementia	No Dementia	No Dementia
326765660	F	Y	Alzheimer's Disease Type	Probable Alzheimer'S Disease	Dementia
309335448	F	Y	No Dementia	No Dementia	No Dementia
309335489	F	N	No Dementia	No Dementia	No Dementia
309335449	F	N	Multiple Etiologies	Possible Alzheimer'S Disease	Dementia
309335460	M	Y	No Dementia	No Dementia	No Dementia
309335471	M	N	Alzheimer's Disease Type	Probable Alzheimer'S Disease	Dementia
309335474	M	Y	No Dementia	No Dementia	No Dementia
326765671	M	N	No Dementia	No Dementia	No Dementia
309335456	F	Y	No Dementia	No Dementia	No Dementia
309335482	M	Y	No Dementia	No Dementia	No Dementia
309335496	F	Y	Other Medical	Dementia, Type Unknown	Dementia
309335463	M	N	Vascular	Dementia, Type Unknown	Dementia
326765689	F	N	No Dementia	No Dementia	No Dementia
309335455	M	N	Alzheimer's Disease Type	Probable Alzheimer'S Disease	Dementia
326765650	M	Y	Multiple Etiologies	Dementia, Type Unknown	Dementia
309335466	F	Y	Multiple Etiologies	Possible Alzheimer'S Disease	Dementia
309335476	M	Y	No Dementia	No Dementia	No Dementia
309335451	M	N	No Dementia	No Dementia	No Dementia
309335490	M	Y	No Dementia	No Dementia	No Dementia
309335487	M	N	No Dementia	No Dementia	No Dementia
326765677	F	N	No Dementia	No Dementia	No Dementia
309335480	F	Y	Multiple Etiologies	Possible Alzheimer'S Disease	Dementia
309335485	F	N	Multiple Etiologies	Possible Alzheimer'S Disease	Dementia
309335483	M	N	No Dementia	No Dementia	No Dementia
326765679	M	N	Other Medical	Possible Alzheimer'S Disease	Dementia
326765687	M	N	Multiple Etiologies	Possible Alzheimer'S Disease	Dementia
467056397	F	N	No Dementia	No Dementia	No Dementia
309335478	F	Y	No Dementia	No Dementia	No Dementia
326765667	M	N	No Dementia	No Dementia	No Dementia
326765672	F	Y	No Dementia	No Dementia	No Dementia
309335493	F	N	Alzheimer's Disease Type	Possible Alzheimer'S Disease	Dementia
309335470	M	Y	Alzheimer's Disease Type	Probable Alzheimer'S Disease	Dementia
309335468	F	Y	Other or Unknown Cause	Dementia, Type Unknown	Dementia
326765655	M	N	Alzheimer's Disease Type	Probable Alzheimer'S Disease	Dementia
309335477	M	N	Alzheimer's Disease Type	Probable Alzheimer'S Disease	Dementia
326765668	M	Y	No Dementia	No Dementia	No Dementia
326765678	M	Y	Alzheimer's Disease Type	Probable Alzheimer'S Disease	Dementia
467056405	M	N	No Dementia	No Dementia	No Dementia
326765684	M	Y	No Dementia	No Dementia	No Dementia
326765663	F	N	No Dementia	No Dementia	No Dementia
326765662	F	Y	Alzheimer's Disease Type	Probable Alzheimer'S Disease	Dementia
309335464	M	Y	No Dementia	No Dementia	No Dementia
326765651	M	N	Vascular	Possible Alzheimer'S Disease	Dementia
309335453	M	N	No Dementia	No Dementia	No Dementia
309335458	M	Y	Alzheimer's Disease Type	Probable Alzheimer'S Disease	Dementia
309335462	M	Y	Alzheimer's Disease Type	Probable Alzheimer'S Disease	Dementia
309335454	M	Y	No Dementia	No Dementia	No Dementia
309335486	M	Y	No Dementia	No Dementia	No Dementia
309335442	F	Y	Multiple Etiologies	Possible Alzheimer'S Disease	Dementia
