# Supplementary material for: Sex-stratified RNA-seq analysis reveals traumatic brain injury-induced transcriptional changes in the female hippocampus conducive to dementia
Source: Front Neurol. 2022 Dec 22;13:1026448. doi: 10.3389/fneur.2022.1026448 (PMC9813497; doi:10.3389/fneur.2022.1026448)
Supplement: Supplementary file 3 [file Table_3.XLSX]

## Sheet: Female Hippocampus
	gene_id	chromosome	gene_entrez_id	gene_symbol	gene_name	logFC	AveExpr	t	P.Value	adj.P.Val	B
499323516	499323516	7	105375218	LOC105375218	uncharacterized LOC105375218	0.572269	0.0263677	3.62257	0.000743588	0.543807	-1.18126
499343154	499343154	16	4313	MMP2	matrix metallopeptidase 2 (gelatinase A, 72kDa gelatinase, 72kDa type IV collagenase)	0.547123	0.509944	4.67869	2.70332e-05	0.475082	0.890803
499318546	499318546	5	102467081	LOC102467081	uncharacterized LOC102467081	0.529661	2.20356	2.42435	0.0194561	0.543807	-3.24168
499326078	499326078	8	23516	SLC39A14	solute carrier family 39 (zinc transporter), member 14	-0.499714	3.25409	-2.22598	0.0311175	0.546435	-3.53201
499343016	499343016	16	91807	MYLK3	myosin light chain kinase 3	0.499463	1.9939	2.85793	0.00645966	0.543807	-2.55008
499335750	499335750	12	100131294	LOC100131294	RAB13, member RAS oncogene family pseudogene	0.475488	-0.187558	2.66974	0.010553	0.543807	-2.85921
499345459	499345459	17	55273	TMEM100	transmembrane protein 100	-0.474786	0.953838	-3.84667	0.000377949	0.543807	-0.753947
499348733	499348733	19	64344	HIF3A	hypoxia inducible factor 3, alpha subunit	0.471636	2.64007	2.10713	0.0407662	0.553274	-3.69718
499305052	499305052	1	10630	PDPN	podoplanin	-0.464945	1.81881	-1.50054	0.140526	0.670593	-4.42514
499324600	499324600	7	101735302	STAG3L5P	stromal antigen 3-like 5 pseudogene	0.464725	2.07412	3.9918	0.000241742	0.543807	-0.472694
499339247	499339247	14	105370525	LOC105370525	uncharacterized LOC105370525	0.458826	-0.565727	3.17557	0.00271285	0.543807	-2.00113
499308176	499308176	1	100271094	RPS24P5	ribosomal protein S24 pseudogene 5	0.44901	0.822601	2.54441	0.014483	0.543807	-3.05762
499314308	499314308	3	285359	PDCL3P4	phosducin-like 3 pseudogene 4	0.447993	1.16883	2.40678	0.0203012	0.543807	-3.26811
499320733	499320733	6	134997	PPIAP29	peptidylprolyl isomerase A (cyclophilin A) pseudogene 29	-0.447272	1.55644	-2.21897	0.0316242	0.546435	-3.54193
499325790	499325790	8	101929400	LOC101929400	uncharacterized LOC101929400	0.44113	1.18082	2.6366	0.0114838	0.543807	-2.91227
499306105	499306105	1	100527960	MROH7-TTC4	MROH7-TTC4 readthrough (NMD candidate)	0.439441	0.702497	2.47944	0.0170086	0.543807	-3.15798
499330042	499330042	10	100192204	PPIAP30	peptidylprolyl isomerase A (cyclophilin A) pseudogene 30	0.436064	-0.198655	2.10477	0.0409823	0.553592	-3.70039
499317045	499317045	4	255743	NPNT	nephronectin	0.430543	1.50965	2.86482	0.00634239	0.543807	-2.53852
499337309	499337309	13	122046	TEX26	testis expressed 26	0.428275	0.431782	2.25156	0.0293273	0.546435	-3.49558
499347080	499347080	19	126567	C2CD4C	C2 calcium-dependent domain containing 4C	-0.427991	0.277201	-1.81576	0.0761373	0.602991	-4.072
499323620	499323620	7	105375236	LOC105375236	uncharacterized LOC105375236	-0.424015	2.57176	-2.91318	0.00557388	0.543807	-2.45693
499330444	499330444	10	105378286	LOC105378286	uncharacterized LOC105378286	0.423877	-0.569531	2.56141	0.0138813	0.543807	-3.03108
499350397	499350397	20	87171	ARPC3P1	actin related protein 2/3 complex, subunit 3 pseudogene 1	0.423205	0.103187	2.79667	0.00759373	0.543807	-2.65211
499328188	499328188	9	359754	MRPS10P5	mitochondrial ribosomal protein S10 pseudogene 5	-0.422227	0.891474	-2.37334	0.0220012	0.543807	-3.31802
499334930	499334930	12	64581	CLEC7A	C-type lectin domain family 7, member A	0.419864	2.27361	3.37115	0.00155506	0.543807	-1.64844
499327003	499327003	8	2669	GEM	GTP binding protein overexpressed in skeletal muscle	-0.41616	2.79455	-1.67217	0.101497	0.631803	-4.23992
499325946	499325946	8	100271260	RPS3AP34	ribosomal protein S3a pseudogene 34	0.415558	1.47299	3.36462	0.00158462	0.543807	-1.66037
499329230	499329230	9	105376240	LOC105376240	uncharacterized LOC105376240	0.415411	-0.704355	2.71503	0.00939276	0.543807	-2.786
499330810	499330810	10	5033	P4HA1	prolyl 4-hydroxylase, alpha polypeptide I	-0.412833	4.11793	-2.57116	0.0135466	0.543807	-3.0158
499315777	499315777	4	285498	RNF212	ring finger protein 212	0.406463	0.318389	2.53054	0.0149915	0.543807	-3.07919
499343005	499343005	16	729564	HMGN2P41	high mobility group nucleosomal binding domain 2 pseudogene 41	-0.403586	1.02941	-1.95018	0.0574604	0.587865	-3.90457
499341130	499341130	15	102724683	LOC102724683	uncharacterized LOC102724683	0.403575	2.01384	1.10566	0.274805	0.764753	-4.78291
499315768	499315768	4	105374341	LOC105374341	uncharacterized LOC105374341	0.401042	-0.361406	3.1334	0.0030522	0.543807	-2.07581
499322867	499322867	6	6648	SOD2	superoxide dismutase 2, mitochondrial	-0.400945	6.27013	-1.46782	0.149175	0.681426	-4.45847
499346118	499346118	17	284207	METRNL	meteorin, glial cell differentiation regulator-like	-0.400915	1.14555	-1.97514	0.0544652	0.582576	-3.87244
499337190	499337190	13	100422635	SLC25A15P3	solute carrier family 25 (mitochondrial carrier; ornithine transporter) member 15 pseudogene 3	0.399427	-0.544249	1.87129	0.0678772	0.594362	-4.00401
499321531	499321531	6	646294	RPS2P29	ribosomal protein S2 pseudogene 29	-0.391445	-0.187392	-2.46114	0.0177888	0.543807	-3.18593
499343507	499343507	16	100271446	RPL21P118	ribosomal protein L21 pseudogene 118	0.390757	2.18155	4.35343	7.73571e-05	0.543807	0.240014
499350486	499350486	20	101927770	LOC101927770	uncharacterized LOC101927770	0.384674	-0.602258	3.43879	0.00127814	0.543807	-1.52418
499344191	499344191	17	105371524	LOC105371524	uncharacterized LOC105371524	0.382494	-0.482413	2.00981	0.0505277	0.577702	-3.82726
499314821	499314821	3	100873899	HMGB3P14	high mobility group box 3 pseudogene 14	0.380971	0.299188	2.41027	0.0201308	0.543807	-3.26287
499314427	499314427	3	151887	CCDC80	coiled-coil domain containing 80	0.375226	1.68438	1.86947	0.0681349	0.594362	-4.00626
499312906	499312906	2	2859	GPR35	G protein-coupled receptor 35	-0.375106	0.182634	-3.18973	0.00260721	0.543807	-1.97596
499313209	499313209	3	105376974	LOC105376974	uncharacterized LOC105376974	-0.372378	-1.17443	-2.55346	0.0141598	0.543807	-3.04351
499324332	499324332	7	948	CD36	CD36 molecule (thrombospondin receptor)	0.372378	0.901549	1.78923	0.0803745	0.60903	-4.1039
499326122	499326122	8	10863	ADAM28	ADAM metallopeptidase domain 28	0.372113	2.7082	3.39721	0.00144223	0.543807	-1.6007
499349509	499349509	20	57761	TRIB3	tribbles pseudokinase 3	-0.371795	0.149077	-2.11063	0.0404482	0.551845	-3.69241
499331179	499331179	10	3070	HELLS	helicase, lymphoid-specific	-0.370811	-0.0501458	-3.16416	0.00280097	0.543807	-2.02139
499328084	499328084	9	105376024	LOC105376024	uncharacterized LOC105376024	0.370787	-0.291368	1.9165	0.0617271	0.590691	-3.94743
499344045	499344045	17	22861	NLRP1	NLR family, pyrin domain containing 1	0.370025	0.554888	2.19036	0.0337712	0.549268	-3.58222
499346335	499346335	18	100288122	LDLRAD4-AS1	LDLRAD4 antisense RNA 1	0.370004	0.204053	2.9288	0.00534478	0.543807	-2.43041
499332659	499332659	11	84680	ACCS	1-aminocyclopropane-1-carboxylate synthase homolog (Arabidopsis)(non-functional)	0.369954	0.926468	2.79437	0.00763963	0.543807	-2.65591
499347648	499347648	19	729389	RPS6P25	ribosomal protein S6 pseudogene 25	0.369115	0.592857	2.2531	0.0292225	0.546435	-3.49338
499313879	499313879	3	57408	LRTM1	leucine-rich repeats and transmembrane domains 1	0.368363	0.0146563	2.73449	0.00893132	0.543807	-2.75431
499350350	499350350	20	7686	MKRN7P	makorin ring finger protein 7, pseudogene	0.365732	0.0457108	2.40496	0.0203907	0.543807	-3.27084
499343649	499343649	16	105371374	LOC105371374	uncharacterized LOC105371374	-0.365009	0.374663	-2.31703	0.0251555	0.546435	-3.40096
499336416	499336416	12	101929036	LOC101929036	uncharacterized LOC101929036	0.365001	-0.781523	2.50036	0.0161548	0.543807	-3.12586
499328493	499328493	9	101927069	LOC101927069	uncharacterized LOC101927069	0.363789	-0.322012	2.91573	0.00553584	0.543807	-2.4526
499318247	499318247	5	728411	GUSBP1	glucuronidase, beta pseudogene 1	0.363728	4.67828	2.73045	0.00902534	0.543807	-2.7609
499310790	499310790	2	339562	IGKV1OR2-118	immunoglobulin kappa variable 1/OR2-118 (pseudogene)	0.361748	0.853668	3.12824	0.00309634	0.543807	-2.08491
499334674	499334674	12	2288	FKBP4	FK506 binding protein 4, 59kDa	-0.361225	5.39743	-2.35525	0.0229739	0.544403	-3.34483
499350822	499350822	21	100421427	ANKRD20A16P	ankyrin repeat domain 20 family, member A16, pseudogene	-0.360886	1.10171	-1.68106	0.0997458	0.631075	-4.22986
499329297	499329297	9	5742	PTGS1	prostaglandin-endoperoxide synthase 1 (prostaglandin G/H synthase and cyclooxygenase)	0.359997	2.34289	2.19589	0.033347	0.547701	-3.57447
499343192	499343192	16	4501	MT1X	metallothionein 1X	-0.359755	5.81271	-1.90821	0.062818	0.593123	-3.95789
499343625	499343625	16	105371366	LOC105371366	uncharacterized LOC105371366	0.357464	0.119822	1.75925	0.0853979	0.616845	-4.13946
499323537	499323537	7	105375222	LOC105375222	uncharacterized LOC105375222	0.35727	0.213515	3.37127	0.00155453	0.543807	-1.64822
499342540	499342540	16	54988	ACSM5	acyl-CoA synthetase medium-chain family member 5	0.356864	1.44487	2.24786	0.0295804	0.546435	-3.50087
499305941	499305941	1	1579	CYP4A11	cytochrome P450, family 4, subfamily A, polypeptide 11	0.356737	-1.14322	2.41804	0.019756	0.543807	-3.25119
499342740	499342740	16	105371168	LOC105371168	uncharacterized LOC105371168	-0.356458	2.30539	-2.69785	0.00981814	0.543807	-2.81385
499311102	499311102	2	100506563	LOC100506563	uncharacterized LOC100506563	-0.355962	0.576555	-1.61866	0.112576	0.643771	-4.29952
499311027	499311027	2	11250	GPR45	G protein-coupled receptor 45	0.355589	-0.590811	2.14182	0.0377094	0.551845	-3.64967
499340828	499340828	15	2644	GCHFR	GTP cyclohydrolase I feedback regulator	-0.35265	1.76617	-3.38422	0.00149746	0.543807	-1.62452
499331095	499331095	10	105378422	LOC105378422	uncharacterized LOC105378422	0.352535	-0.813569	2.65028	0.0110906	0.543807	-2.89041
499311910	499311910	2	402112	HNRNPA1P39	heterogeneous nuclear ribonucleoprotein A1 pseudogene 39	-0.351094	-0.606593	-2.25853	0.0288554	0.546435	-3.4856
499346071	499346071	17	5831	PYCR1	pyrroline-5-carboxylate reductase 1	-0.350895	1.24599	-2.57393	0.0134526	0.543807	-3.01145
499307159	499307159	1	101060170	LOC101060170	uncharacterized LOC101060170	-0.347732	-0.30839	-2.11765	0.0398173	0.551845	-3.68284
499307821	499307821	1	4359	MPZ	myelin protein zero	0.346982	-0.0256343	2.35453	0.0230134	0.544403	-3.34589
499315153	499315153	3	56925	LXN	latexin	-0.346405	1.268	-1.97009	0.0550597	0.583268	-3.87896
499323371	499323371	7	100506178	LOC100506178	uncharacterized LOC100506178	0.346399	-0.354197	2.15847	0.0363158	0.551845	-3.62667
499308219	499308219	1	105371645	LOC105371645	uncharacterized LOC105371645	0.346219	1.80395	2.13382	0.0383963	0.551845	-3.66068
499318761	499318761	5	11042	SMA5	glucuronidase, beta pseudogene	0.345095	5.23338	2.83179	0.00692272	0.543807	-2.59377
499304767	499304767	1	100288379	LOC100288379	ribosomal protein S7 pseudogene	0.344903	0.933563	1.74552	0.0877855	0.617401	-4.15559
499339301	499339301	14	2877	GPX2	glutathione peroxidase 2 (gastrointestinal)	0.344794	0.0376153	1.79116	0.0800598	0.60903	-4.10159
499349975	499349975	20	102723660	LOC102723660	102723660	-0.343916	0.258232	-1.60721	0.11507	0.644791	-4.31205
499347189	499347189	19	51690	7	LSM7 homolog, U6 small nuclear RNA associated (S. cerevisiae)	-0.343587	2.94384	-3.30771	0.00186594	0.543807	-1.76395
499306431	499306431	1	148418	SAMD13	sterile alpha motif domain containing 13	0.342986	-0.201645	2.88555	0.00600156	0.543807	-2.50364
499349726	499349726	20	170533	PA2G4P2	proliferation-associated 2G4 pseudogene 2	-0.342921	-0.950711	-2.35885	0.0227772	0.543807	-3.3395
499342074	499342074	16	124093	CCDC78	coiled-coil domain containing 78	-0.342089	1.13546	-2.20767	0.0324573	0.546435	-3.55789
499305249	499305249	1	105376835	LOC105376835	uncharacterized LOC105376835	0.340809	0.0871756	2.7841	0.00784819	0.543807	-2.67289
499335565	499335565	12	60673	ATG101	autophagy related 101	-0.340796	2.98443	-3.21703	0.00241425	0.543807	-1.92723
499312198	499312198	2	3329	HSPD1	heat shock 60kDa protein 1 (chaperonin)	-0.340291	6.20792	-2.86615	0.00632008	0.543807	-2.53629
499324743	499324743	7	10135	NAMPT	nicotinamide phosphoribosyltransferase	-0.340262	4.30518	-1.63648	0.108781	0.639172	-4.27985
499341394	499341394	15	196996	GRAMD2	GRAM domain containing 2	0.340055	0.583314	2.22023	0.0315328	0.546435	-3.54015
499337627	499337627	13	100874074	DLEU7-AS1	DLEU7 antisense RNA 1	0.339924	-0.235218	1.40952	0.165621	0.691477	-4.51624
499322277	499322277	6	285758	LINC01268	long intergenic non-protein coding RNA 1268	0.338402	0.282936	2.58472	0.0130931	0.543807	-2.99449
499309521	499309521	2	4953	ODC1	ornithine decarboxylase 1	-0.338249	3.75053	-2.918	0.00550215	0.543807	-2.44875
499338050	499338050	13	101927248	LOC101927248	uncharacterized LOC101927248	0.335896	0.179162	2.40125	0.0205738	0.543807	-3.27639
499350595	499350595	20	284757	MIR646HG	MIR646 host gene (non-protein coding)	0.335763	-0.346422	2.04404	0.0468855	0.570414	-3.78205
499326576	499326576	8	100421822	LOC100421822	protein tyrosine phosphatase, non-receptor type 11 pseudogene	0.335601	0.890293	3.26716	0.00209472	0.543807	-1.83725
499305069	499305069	1	114827	FHAD1	forkhead-associated (FHA) phosphopeptide binding domain 1	0.334414	0.465746	1.72647	0.0911897	0.620179	-4.17779
499353889	499353889	X	643873	EIF4BP7	eukaryotic translation initiation factor 4B pseudogene 7	0.334364	-0.195991	2.11777	0.0398068	0.551845	-3.68268
499306686	499306686	1	54112	GPR88	G protein-coupled receptor 88	-0.334161	0.185907	-1.95244	0.0571841	0.587327	-3.90168
499308615	499308615	1	105372886	LOC105372886	uncharacterized LOC105372886	0.333677	-0.575768	2.78669	0.00779508	0.543807	-2.66861
499326537	499326537	8	266723	PSMC6P1	proteasome 26S subunit, ATPase, 6 pseudogene 1	-0.333587	-0.107739	-1.97917	0.0539942	0.582576	-3.86722
499348471	499348471	19	80271	ITPKC	inositol-trisphosphate 3-kinase C	-0.333112	2.10441	-1.72842	0.0908357	0.620179	-4.17552
499335248	499335248	12	441631	TSPAN11	tetraspanin 11	0.332378	1.04001	2.92233	0.00543866	0.543807	-2.44141
499330420	499330420	10	105378280	LOC105378280	uncharacterized LOC105378280	0.33231	-0.803764	2.38236	0.0215309	0.543807	-3.30461
499342073	499342073	16	65990	FAM173A	family with sequence similarity 173, member A	-0.331473	2.08968	-2.23556	0.0304358	0.546435	-3.5184
499333227	499333227	11	114571	SLC22A9	solute carrier family 22 (organic anion transporter), member 9	0.331451	-1.19686	2.68779	0.0100756	0.543807	-2.83013
499307405	499307405	1	100191040	C2CD4D	C2 calcium-dependent domain containing 4D	-0.330618	-0.550212	-2.05078	0.046195	0.569766	-3.77307
499348465	499348465	19	645	BLVRB	biliverdin reductase B	-0.327295	3.29862	-3.54118	0.000946646	0.543807	-1.33404
499314868	499314868	3	105374128	LOC105374128	uncharacterized LOC105374128	0.326453	-0.269468	2.10999	0.0405066	0.551845	-3.69329
499333794	499333794	11	100421794	HNRNPCP6	heterogeneous nuclear ribonucleoprotein C pseudogene 6	0.326204	1.34483	2.2387	0.0302156	0.546435	-3.51394
499351560	499351560	22	105372852	LOC105372852	uncharacterized LOC105372852	0.325957	-0.0823929	1.90379	0.0634057	0.593123	-3.96345
499324282	499324282	7	22932	POMZP3	POM121 and ZP3 fusion	0.325894	1.49931	1.83287	0.073507	0.60256	-4.05124
499330608	499330608	10	101928715	TPT1P10	101928715	0.325239	-0.160819	2.8595	0.00643275	0.543807	-2.54745
499322200	499322200	6	100533665	PTCHD3P3	patched domain containing 3 pseudogene 3	0.324384	0.64962	3.53253	0.000971134	0.543807	-1.3502
499320589	499320589	6	105374933	LOC105374933	uncharacterized LOC105374933	0.323189	0.0184917	2.92299	0.00542893	0.543807	-2.44028
499339659	499339659	14	353163	CAP2P1	CAP, adenylate cyclase-associated protein, 2 (yeast) pseudogene 1	0.322929	-0.190471	2.77584	0.00801953	0.543807	-2.6865
499333873	499333873	11	26973	CHORDC1	cysteine and histidine-rich domain (CHORD) containing 1	-0.322364	4.50537	-1.58234	0.120644	0.650936	-4.33902
499346804	499346804	18	105376870	LOC105376870	uncharacterized LOC105376870	-0.321053	-0.580475	-1.99211	0.0525059	0.57943	-3.8504
499326081	499326081	8	652964	BTF3P3	basic transcription factor 3, pseudogene 3	0.320905	1.22309	2.6704	0.0105351	0.543807	-2.85815
499325121	499325121	7	647081	SDHDP2	succinate dehydrogenase complex, subunit D, integral membrane protein pseudogene 2	0.320501	-0.136745	2.29588	0.0264411	0.546435	-3.43174
499330876	499330876	10	105378367	LOC105378367	uncharacterized LOC105378367	0.32034	0.279755	2.68831	0.010062	0.543807	-2.82927
499327815	499327815	9	158326	FREM1	FRAS1 related extracellular matrix 1	0.32027	1.06863	2.59691	0.0126974	0.543807	-2.97526
499330246	499330246	10	645940	HNRNPA1P32	heterogeneous nuclear ribonucleoprotein A1 pseudogene 32	0.319746	0.200064	2.23486	0.0304852	0.546435	-3.5194
499334161	499334161	11	3606	IL18	interleukin 18	0.319744	1.96533	2.00539	0.0510155	0.577702	-3.83305
499314869	499314869	3	199221	DZIP1L	DAZ interacting zinc finger protein 1-like	0.319707	1.15973	3.32919	0.0017546	0.543807	-1.72495
499318248	499318248	5	100506217	LOC100506217	putative POM121-like protein 1-like	0.318662	1.63003	1.52883	0.133373	0.663506	-4.39581
499330515	499330515	10	105378294	LOC105378294	uncharacterized LOC105378294	0.318468	1.97597	3.12982	0.00308272	0.543807	-2.08212
499331348	499331348	10	4791	NFKB2	nuclear factor of kappa light polypeptide gene enhancer in B-cells 2 (p49/p100)	-0.317527	0.598506	-1.98803	0.0529709	0.580006	-3.85571
499305875	499305875	1	149478	BTBD19	BTB (POZ) domain containing 19	-0.317209	-0.308106	-1.35254	0.183025	0.703622	-4.57069
499314950	499314950	3	9435	CHST2	carbohydrate (N-acetylglucosamine-6-O) sulfotransferase 2	-0.316854	2.00018	-2.65685	0.0109063	0.543807	-2.87989
499316921	499316921	4	100422562	LOC100422562	guanine nucleotide binding protein (G protein), beta polypeptide 2-like 1 pseudogene	0.316096	0.294365	1.86056	0.0694111	0.594362	-4.01728
499322454	499322454	6	102723409	LOC102723409	uncharacterized LOC102723409	-0.315968	0.219196	-2.43407	0.0190022	0.543807	-3.227
499304893	499304893	1	105376693	LOC105376693	uncharacterized LOC105376693	-0.315862	0.596123	-1.88466	0.0660064	0.594362	-3.98739
499318348	499318348	5	646652	LOC646652	integral membrane glycoprotein-like	0.315495	2.28099	1.80094	0.0784807	0.607778	-4.08987
499354716	499354716	Y	100288610	LINC00268-2P	long intergenic non-protein coding RNA 268-2, pseudogene	-0.315105	2.65332	-1.63612	0.108856	0.639172	-4.28025
499312999	499312999	3	100996539	ITPR1-AS1	ITPR1 antisense RNA 1 (head to head)	-0.315094	-0.684767	-1.61951	0.112393	0.643771	-4.29858
499330519	499330519	10	143162	FRMPD2	FERM and PDZ domain containing 2	0.31461	2.32271	1.43244	0.158995	0.689518	-4.49378
499339898	499339898	14	101929369	SNHG24	small nucleolar RNA host gene 24 (non-protein coding)	-0.313763	2.42656	-2.66549	0.0106682	0.543807	-2.86603
499314651	499314651	3	100862662	ALDH1L1-AS2	ALDH1L1 antisense RNA 2	0.313291	0.0666891	2.2076	0.0324629	0.546435	-3.558
499330011	499330011	10	105376427	LOC105376427	uncharacterized LOC105376427	0.312743	0.718659	3.50311	0.00105895	0.543807	-1.40502
499321364	499321364	6	285848	PNPLA1	patatin-like phospholipase domain containing 1	0.312724	-0.618796	2.8279	0.00699435	0.543807	-2.60027
499330312	499330312	10	8325	FZD8	frizzled class receptor 8	-0.312524	0.682766	-2.08898	0.0424511	0.5584	-3.7218
499341663	499341663	15	105370931	LOC105370931	uncharacterized LOC105370931	0.312328	0.684678	2.75983	0.0083618	0.543807	-2.71282
499320513	499320513	6	206426	PIP5K1P1	phosphatidylinositol-4-phosphate 5-kinase, type I, pseudogene 1	0.312281	-1.70971	3.06538	0.00368495	0.543807	-2.19514
499334874	499334874	12	144568	A2ML1	alpha-2-macroglobulin-like 1	0.312115	1.51383	1.99207	0.0525105	0.57943	-3.85045
499326314	499326314	8	80139	ZNF703	zinc finger protein 703	0.311887	0.593014	1.8828	0.0662644	0.594362	-3.98971
499322603	499322603	6	100129577	LOC100129577	mitochondrial carrier 1 pseudogene	0.311814	0.882184	2.44803	0.0183673	0.543807	-3.20586
499329473	499329473	9	254295	PHYHD1	phytanoyl-CoA dioxygenase domain containing 1	0.311131	3.22723	2.24478	0.0297922	0.546435	-3.50526
499342507	499342507	16	283820	NOMO2	NODAL modulator 2	-0.310683	4.52372	-2.65372	0.0109937	0.543807	-2.8849
499308218	499308218	1	80896	NPL	N-acetylneuraminate pyruvate lyase (dihydrodipicolinate synthase)	0.310077	2.70925	2.62482	0.0118324	0.543807	-2.93103
499304899	499304899	1	54206	ERRFI1	ERBB receptor feedback inhibitor 1	-0.309982	3.15182	-2.27503	0.0277656	0.546435	-3.46188
499335574	499335574	12	85348	KRT88P	keratin 88 pseudogene	0.309273	-0.888516	3.62281	0.000743057	0.543807	-1.18081
499345812	499345812	17	100130520	LOC100130520	CD300c molecule-like	0.309001	-0.782382	2.02265	0.0491338	0.57457	-3.81037
499346242	499346242	18	100129769	AKR1B1P6	aldo-keto reductase family 1, member B1 pseudogene 6	0.30892	0.509202	2.65466	0.0109676	0.543807	-2.88341
499305061	499305061	1	105376759	LOC105376759	uncharacterized LOC105376759	-0.307418	-0.28471	-1.65288	0.105384	0.634278	-4.2616
499342612	499342612	16	105371140	LOC105371140	uncharacterized LOC105371140	-0.30695	-0.470181	-1.92864	0.0601583	0.590691	-3.93205
499339661	499339661	14	101928817	LOC101928817	uncharacterized LOC101928817	0.306929	0.925692	1.40924	0.165702	0.691477	-4.51651
499317417	499317417	4	644962	TNRC18P1	TNRC18P1	0.30669	-0.702725	2.53843	0.0147003	0.543807	-3.06693
499325093	499325093	7	105375515	LOC105375515	uncharacterized LOC105375515	0.306618	-0.0751295	2.18564	0.0341381	0.549268	-3.58884
499345705	499345705	17	105371869	LOC105371869	uncharacterized LOC105371869	0.306425	1.52606	2.26161	0.0286488	0.546435	-3.48118
499333137	499333137	11	113157	RPLP0P2	ribosomal protein, large, P0 pseudogene 2	-0.305573	0.428039	-1.88568	0.065865	0.594362	-3.98612
499325446	499325446	7	9601	PDIA4	protein disulfide isomerase family A, member 4	-0.305308	3.59409	-2.99167	0.00450885	0.543807	-2.32286
499315875	499315875	4	101928237	LOC101928237	uncharacterized LOC101928237	0.305218	-0.296547	2.07241	0.0440407	0.562513	-3.74412
499351018	499351018	21	105372765	LOC105372765	uncharacterized LOC105372765	0.305128	-0.155584	2.1182	0.0397681	0.551845	-3.68208
499352005	499352005	22	7494	XBP1	X-box binding protein 1	-0.305063	3.74437	-2.30225	0.0260481	0.546435	-3.42249
499310064	499310064	2	56660	KCNK12	potassium channel, two pore domain subfamily K, member 12	-0.304249	1.31408	-1.81257	0.0766365	0.603009	-4.07586
499308277	499308277	1	102724919	LOC102724919	uncharacterized LOC102724919	-0.303497	0.634935	-1.8395	0.0725081	0.600995	-4.04314
499315255	499315255	3	125371	RPL22P1	ribosomal protein L22 pseudogene 1	-0.303434	5.34251	-3.35825	0.00161401	0.543807	-1.67202
499314426	499314426	3	100506621	LINC01279	long intergenic non-protein coding RNA 1279	0.30319	0.352304	1.80841	0.0772919	0.603729	-4.08088
499346551	499346551	18	100271602	RPL10AP13	ribosomal protein L10a pseudogene 13	0.302388	0.831943	2.1454	0.0374058	0.551845	-3.64474
499336058	499336058	12	101928137	LOC101928137	uncharacterized LOC101928137	0.302352	2.0145	3.57429	0.000858347	0.543807	-1.27206
499328012	499328012	9	3301	DNAJA1	DnaJ (Hsp40) homolog, subfamily A, member 1	-0.30209	6.58297	-2.11682	0.0398918	0.551845	-3.68397
499319026	499319026	5	105379071	LOC105379071	uncharacterized LOC105379071	-0.302005	0.0700762	-1.93249	0.0596684	0.590691	-3.92716
499322875	499322875	6	29074	MRPL18	mitochondrial ribosomal protein L18	-0.301795	4.40961	-2.97391	0.00473171	0.543807	-2.35337
499350367	499350367	20	140716	RPL35AP	ribosomal protein L35a pseudogene	0.301239	1.30627	2.97771	0.00468313	0.543807	-2.34685
499343177	499343177	16	4502	MT2A	metallothionein 2A	-0.301078	6.34146	-1.78079	0.0817627	0.610467	-4.11396
499351113	499351113	21	101928078	LOC101928078	101928078	0.301055	0.785633	3.12459	0.0031279	0.543807	-2.09133
499345913	499345913	17	23210	JMJD6	jumonji domain containing 6	-0.30081	3.26711	-1.92082	0.0611655	0.590691	-3.94197
499325188	499325188	7	105375532	LOC105375532	uncharacterized LOC105375532	0.300796	-0.231182	2.40488	0.0203945	0.543807	-3.27095
499321720	499321720	6	81578	COL21A1	collagen, type XXI, alpha 1	0.30059	2.75463	2.299	0.0262479	0.546435	-3.42721
499307063	499307063	1	101060684	NBPF26	neuroblastoma breakpoint family, member 26	-0.300481	3.64823	-1.88545	0.0658972	0.594362	-3.98641
499350894	499350894	21	64092	SAMSN1	SAM domain, SH3 domain and nuclear localization signals 1	0.29829	1.89216	2.72609	0.00912782	0.543807	-2.768
499307302	499307302	1	8370	HIST2H4A	histone cluster 2, H4a	-0.298196	3.90917	-2.53692	0.0147558	0.543807	-3.06928
499307311	499307311	1	554313	HIST2H4B	histone cluster 2, H4b	-0.298196	3.90917	-2.53692	0.0147558	0.543807	-3.06928
499314853	499314853	3	100421438	LOC100421438	DnaJ (Hsp40) homolog, subfamily C, member 8 pseudogene	0.298169	1.52502	2.42707	0.0193284	0.543807	-3.23759
499338820	499338820	14	1690	COCH	cochlin	-0.297984	1.02388	-1.7636	0.0846538	0.614563	-4.13434
499332000	499332000	11	728325	HMGN1P21	high mobility group nucleosome binding domain 1 pseudogene 21	0.297819	-0.363126	2.52451	0.0152176	0.543807	-3.08854
499315547	499315547	3	339929	LPP-AS2	LPP antisense RNA 2	0.297715	-0.150751	2.57218	0.0135119	0.543807	-3.0142
499312200	499312200	2	3336	HSPE1	heat shock 10kDa protein 1	-0.296346	5.17451	-2.78983	0.00773116	0.543807	-2.66342
499340812	499340812	15	388115	C15orf52	chromosome 15 open reading frame 52	0.29505	0.799277	3.0808	0.00353155	0.543807	-2.16821
499341245	499341245	15	101930091	LOC101930091	uncharacterized LOC101930091	0.294845	0.42428	3.79439	0.000443248	0.543807	-0.854441
499354359	499354359	X	91966	CXorf40A	chromosome X open reading frame 40A	-0.294804	2.7996	-2.57935	0.0132708	0.543807	-3.00293
499309715	499309715	2	101929272	LOC101929272	uncharacterized LOC101929272	0.294641	0.796567	2.5625	0.0138436	0.543807	-3.02937
499342061	499342061	16	84331	FAM195A	family with sequence similarity 195, member A	-0.294108	2.38707	-2.41258	0.0200187	0.543807	-3.2594
499351424	499351424	21	728039	SSR4P1	signal sequence receptor, delta pseudogene 1	0.294035	-0.404594	2.67403	0.0104374	0.543807	-2.8523
499323491	499323491	7	100506497	LOC100506497	uncharacterized LOC100506497	0.293906	0.687859	1.99998	0.0516182	0.577702	-3.84013
499340055	499340055	14	10572	SIVA1	SIVA1, apoptosis-inducing factor	-0.293461	2.6779	-2.15214	0.0368404	0.551845	-3.63543
499328289	499328289	9	728577	CNTNAP3B	contactin associated protein-like 3B	-0.29327	2.69411	-1.58149	0.120838	0.650936	-4.33994
499322566	499322566	6	101929744	LOC101929744	101929744	0.292998	1.57363	2.07219	0.044063	0.562513	-3.74443
499337795	499337795	13	100874087	PCDH9-AS4	PCDH9 antisense RNA 4	0.29291	1.45636	2.22589	0.0311241	0.546435	-3.53214
499315728	499315728	3	105374311	LOC105374311	uncharacterized LOC105374311	0.292585	-0.648819	1.86879	0.0682323	0.594362	-4.00711
499338295	499338295	13	105378192	LOC105378192	uncharacterized LOC105378192	0.292308	-1.12443	2.24854	0.0295334	0.546435	-3.49989
499320188	499320188	5	100421311	BRCC3P1	BRCA1/BRCA2-containing complex, subunit 3 pseudogene 1	-0.292086	0.162878	-1.84064	0.0723375	0.600975	-4.04175
499345254	499345254	17	105376838	LOC105376838	uncharacterized LOC105376838	-0.291822	1.69014	-1.74125	0.0885394	0.61766	-4.16058
499345752	499345752	17	105371880	LOC105371880	uncharacterized LOC105371880	0.291146	-0.392779	1.69593	0.0968735	0.62798	-4.21294
499341031	499341031	15	373509	USP50	ubiquitin specific peptidase 50	0.29114	-0.47045	2.25558	0.0290538	0.546435	-3.48982
499306614	499306614	1	105378862	LOC105378862	uncharacterized LOC105378862	-0.290851	0.428561	-1.19288	0.239226	0.742363	-4.71241
499352396	499352396	22	253190	SERHL2	serine hydrolase-like 2	-0.290783	1.7957	-2.03932	0.047373	0.570915	-3.78831
499336368	499336368	12	55592	GOLGA2P5	golgin A2 pseudogene 5	0.290731	1.56032	2.40772	0.0202551	0.543807	-3.2667
499350302	499350302	20	10406	WFDC2	WAP four-disulfide core domain 2	-0.290564	-0.240079	-2.11969	0.0396351	0.551845	-3.68004
499331148	499331148	10	3087	HHEX	hematopoietically expressed homeobox	0.290458	0.633553	2.45892	0.0178855	0.543807	-3.1893
499334679	499334679	12	2305	FOXM1	forkhead box M1	0.290442	-0.996175	2.46571	0.017591	0.543807	-3.17896
499331129	499331129	10	5507	PPP1R3C	protein phosphatase 1, regulatory subunit 3C	-0.290281	4.68247	-2.2207	0.0314986	0.546435	-3.53949
499315855	499315855	4	105374358	LOC105374358	uncharacterized LOC105374358	-0.290152	0.826254	-2.63629	0.0114926	0.543807	-2.91276
499342395	499342395	16	105371086	LOC105371086	uncharacterized LOC105371086	0.290058	-0.26118	2.41359	0.0199697	0.543807	-3.25788
499343371	499343371	16	3931	LCAT	lecithin-cholesterol acyltransferase	0.289997	1.51874	2.64861	0.0111379	0.543807	-2.89308
499339561	499339561	14	10598	AHSA1	AHA1, activator of heat shock 90kDa protein ATPase homolog 1 (yeast)	-0.289797	5.49533	-2.02392	0.0489977	0.57457	-3.8087
499352603	499352603	X	1438	CSF2RA	colony stimulating factor 2 receptor, alpha, low-affinity (granulocyte-macrophage)	0.289392	2.25318	2.50992	0.0157778	0.543807	-3.11112
499345723	499345723	17	440461	LOC440461	Rho GTPase activating protein 27 pseudogene	-0.289386	-1.08621	-1.77344	0.0829883	0.61207	-4.12269
499306786	499306786	1	343263	MYBPHL	myosin binding protein H-like	-0.289245	-0.0283946	-1.68283	0.0994015	0.630643	-4.22786
499333256	499333256	11	10963	STIP1	stress-induced phosphoprotein 1	-0.289095	5.3809	-1.94184	0.0584932	0.588094	-3.91525
499339698	499339698	14	105370626	LOC105370626	uncharacterized LOC105370626	-0.288235	-0.788952	-2.20345	0.0327733	0.546435	-3.56383
499333041	499333041	11	219972	MPEG1	macrophage expressed 1	0.287811	0.480427	1.92585	0.0605167	0.590691	-3.9356
499328582	499328582	9	2650	GCNT1	glucosaminyl (N-acetyl) transferase 1, core 2	-0.287336	0.841993	-2.57469	0.0134272	0.543807	-3.01026
499323170	499323170	7	221946	LOC221946	uncharacterized LOC221946	0.287331	-0.0680663	2.68662	0.0101059	0.543807	-2.83201
499342110	499342110	16	283951	C16orf91	chromosome 16 open reading frame 91	-0.287245	1.73347	-3.08703	0.00347122	0.543807	-2.1573
499334060	499334060	11	100462987	HSPD1P13	heat shock 60kDa protein 1 (chaperonin) pseudogene 13	0.287114	0.279158	1.57488	0.122355	0.651636	-4.34703
499319569	499319569	5	27039	PKD2L2	polycystic kidney disease 2-like 2	0.287025	-1.4372	2.12965	0.0387583	0.551845	-3.66641
499341801	499341801	15	100631255	LOC100631255	arginine/serine-rich coiled-coil 2 pseudogene	0.286965	0.656328	3.00252	0.00437755	0.543807	-2.30416
499330940	499330940	10	8512	MBL1P	mannose-binding lectin (protein A) 1, pseudogene	0.286381	0.577443	1.92769	0.0602798	0.590691	-3.93325
499340413	499340413	15	102723564	LOC102723564	uncharacterized LOC102723564	0.28601	1.34572	1.58207	0.120704	0.650936	-4.33931
499327081	499327081	8	100151646	LETM1P3	leucine zipper-EF-hand containing transmembrane protein 1, pseudogene 3	0.285328	-0.979152	2.59536	0.0127469	0.543807	-2.9777
499339178	499339178	14	55195	C14orf105	chromosome 14 open reading frame 105	0.284833	0.559258	3.07497	0.00358883	0.543807	-2.1784
499319048	499319048	5	57561	ARRDC3	arrestin domain containing 3	-0.283902	4.02761	-1.72114	0.0921609	0.62061	-4.18396
499321520	499321520	6	100129934	RPL34P14	ribosomal protein L34 pseudogene 14	0.28365	0.863305	1.49466	0.142048	0.671606	-4.43117
499332214	499332214	11	9866	TRIM66	tripartite motif containing 66	0.2833	1.21933	2.76866	0.00817157	0.543807	-2.69833
499305782	499305782	1	644449	HNRNPFP1	heterogeneous nuclear ribonucleoprotein F pseudogene 1	0.283195	-0.685878	2.50095	0.0161313	0.543807	-3.12494
499343630	499343630	16	105371373	LOC105371373	uncharacterized LOC105371373	0.283086	1.11817	2.92857	0.00534807	0.543807	-2.4308
499342675	499342675	16	146395	GSG1L	GSG1-like	0.282715	1.01958	2.49832	0.0162365	0.543807	-3.129
499312627	499312627	2	7857	SCG2	secretogranin II	-0.282462	4.84	-1.48397	0.144853	0.675355	-4.44209
499336427	499336427	12	7184	HSP90B1	heat shock protein 90kDa beta (Grp94), member 1	-0.281635	6.57507	-2.62939	0.0116959	0.543807	-2.92376
499306277	499306277	1	100420253	CTBP2P8	C-terminal binding protein 2 pseudogene 8	0.281303	0.606617	2.01932	0.0494916	0.575623	-3.81475
499315526	499315526	3	101929079	LOC101929079	uncharacterized LOC101929079	0.281191	0.726407	1.8875	0.0656144	0.594362	-3.98385
499317261	499317261	4	727709	LOC727709	DNA-damage regulated autophagy modulator 1 pseudogene	0.280865	-0.507431	2.34733	0.0234116	0.544783	-3.35651
499320567	499320567	6	105374926	LOC105374926	uncharacterized LOC105374926	0.280847	0.600449	2.73649	0.00888513	0.543807	-2.75104
499332538	499332538	11	5954	RCN1	reticulocalbin 1, EF-hand calcium binding domain	-0.280658	4.06355	-3.09258	0.00341835	0.543807	-2.14758
499347539	499347539	19	3949	LDLR	low density lipoprotein receptor	-0.280451	2.8232	-2.28629	0.0270434	0.546435	-3.44563
499312968	499312968	3	101927193	CHL1-AS1	CHL1 antisense RNA 1	-0.280417	0.995916	-2.21364	0.0320152	0.546435	-3.54948
499315718	499315718	3	100131868	LOC100131868	serine/threonine-protein phosphatase 4 regulatory subunit 2-like	0.28028	0.643696	2.03093	0.0482523	0.571556	-3.79943
499316269	499316269	4	105374418	LOC105374418	uncharacterized LOC105374418	0.280272	0.515965	2.43519	0.0189507	0.543807	-3.22532
499318753	499318753	5	728519	LOC728519	NLR family, apoptosis inhibitory protein pseudogene	0.280265	2.61317	1.85643	0.0700098	0.594948	-4.02237
499321039	499321039	6	30834	ZNRD1	zinc ribbon domain containing 1	-0.279921	1.95035	-2.59751	0.0126781	0.543807	-2.97431
499307495	499307495	1	140576	S100A16	S100 calcium binding protein A16	-0.279468	3.50796	-2.01193	0.0502957	0.576914	-3.82448
499323093	499323093	7	90637	ZFAND2A	zinc finger, AN1-type domain 2A	-0.279373	3.5667	-1.85358	0.070425	0.596795	-4.02588
499331958	499331958	11	3784	KCNQ1	potassium voltage-gated channel, KQT-like subfamily, member 1	0.279347	-0.465646	2.32276	0.0248174	0.546435	-3.39259
499318756	499318756	5	643367	LOC643367	POM121 membrane glycoprotein (rat) pseudogene	0.279063	4.41762	2.07219	0.0440627	0.562513	-3.74443
499338247	499338247	13	102724442	LOC102724442	uncharacterized LOC102724442	-0.278581	-0.54813	-2.00186	0.0514084	0.577702	-3.83767
499320854	499320854	6	7738	ZNF184	zinc finger protein 184	-0.278388	3.35662	-3.48846	0.00110548	0.543807	-1.43225
499327741	499327741	9	100129107	TCF3P1	transcription factor 3 pseudogene 1	0.278265	-1.38987	2.02014	0.049404	0.575159	-3.81368
499342653	499342653	16	728632	HMGN2P3	high mobility group nucleosomal binding domain 2 pseudogene 3	-0.278085	3.37973	-2.35843	0.0228003	0.543807	-3.34013
499348395	499348395	19	6183	MRPS12	mitochondrial ribosomal protein S12	-0.277965	2.00943	-3.27744	0.00203431	0.543807	-1.8187
499309084	499309084	1	388753	COA6	cytochrome c oxidase assembly factor 6	-0.277955	3.50312	-2.59976	0.0126064	0.543807	-2.97076
499324397	499324397	7	105375389	LOC105375389	uncharacterized LOC105375389	0.277929	-1.23068	2.13951	0.0379064	0.551845	-3.65285
499318480	499318480	5	3157	HMGCS1	3-hydroxy-3-methylglutaryl-CoA synthase 1 (soluble)	-0.277927	4.91033	-2.41027	0.0201309	0.543807	-3.26287
499318745	499318745	5	100287046	LOC100287046	glucuronidase, beta pseudogene	0.277482	-0.68569	2.44976	0.0182903	0.543807	-3.20324
499315850	499315850	4	152	ADRA2C	adrenoceptor alpha 2C	-0.277462	0.0559446	-1.86172	0.0692447	0.594362	-4.01585
499332401	499332401	11	144110	TMEM86A	transmembrane protein 86A	0.277432	1.37296	3.28844	0.00197154	0.543807	-1.79884
499325929	499325929	8	619423	FAM85A	family with sequence similarity 85, member A	-0.277286	1.55239	-1.835	0.0731844	0.60256	-4.04864
499332604	499332604	11	105376630	LOC105376630	uncharacterized LOC105376630	0.277204	0.0799242	1.8526	0.0705686	0.597098	-4.02708
499343352	499343352	16	100505942	LOC100505942	uncharacterized LOC100505942	-0.276724	0.5162	-1.76942	0.0836652	0.613874	-4.12745
499341789	499341789	15	5346	PLIN1	perilipin 1	0.276675	1.9316	1.37644	0.175561	0.698192	-4.5481
499328543	499328543	9	100133307	CYP1D1P	cytochrome P450, family 1, subfamily D, polypeptide 1, pseudogene	0.276564	-0.519243	1.96799	0.0553087	0.583268	-3.88167
499332709	499332709	11	4192	MDK	midkine (neurite growth-promoting factor 2)	-0.276388	0.995781	-1.22427	0.227282	0.737674	-4.68583
499327010	499327010	8	100286997	LOC100286997	ribosomal protein L31 pseudogene	0.276364	1.58412	2.92121	0.00545491	0.543807	-2.4433
499322296	499322296	6	100421245	NIP7P3	NIP7, nucleolar pre-rRNA processing protein pseudogene 3	0.276081	1.03935	1.85945	0.0695712	0.594362	-4.01864
499338445	499338445	14	4860	PNP	purine nucleoside phosphorylase	-0.275865	2.36349	-1.85825	0.0697452	0.594362	-4.02013
499318621	499318621	5	100132036	NDUFB4P2	NADH dehydrogenase (ubiquinone) 1 beta subcomplex, 4, 15kDa pseudogene 2	0.275679	1.40538	1.80564	0.0777315	0.60515	-4.08422
499328668	499328668	9	101927575	LOC101927575	uncharacterized LOC101927575	0.275666	0.0574122	2.61414	0.0121567	0.543807	-2.94799
499318857	499318857	5	728780	ANKDD1B	ankyrin repeat and death domain containing 1B	0.275489	-0.0805032	1.85753	0.0698492	0.594362	-4.02101
499332110	499332110	11	53840	TRIM34	tripartite motif containing 34	0.275129	0.687935	2.27485	0.0277771	0.546435	-3.46214
499349831	499349831	20	3642	INSM1	insulinoma-associated 1	-0.274939	-0.885087	-2.2204	0.0315201	0.546435	-3.53991
499327665	499327665	9	101929179	LOC101929179	uncharacterized LOC101929179	-0.274559	1.22033	-1.5899	0.118925	0.649875	-4.33086
499344973	499344973	17	3487	IGFBP4	insulin-like growth factor binding protein 4	-0.274493	1.65233	-1.8595	0.0695638	0.594362	-4.01858
499324193	499324193	7	401375	GTF2IRD2P1	GTF2I repeat domain containing 2 pseudogene 1	-0.274324	-0.752267	-1.77993	0.0819046	0.610467	-4.11498
499327773	499327773	9	105375969	LOC105375969	uncharacterized LOC105375969	-0.273933	-0.771873	-1.86366	0.0689647	0.594362	-4.01345
499321970	499321970	6	387066	SNHG5	small nucleolar RNA host gene 5 (non-protein coding)	-0.273727	4.04806	-2.16678	0.0356369	0.551845	-3.61513
499313564	499313564	3	105377056	LOC105377056	uncharacterized LOC105377056	0.273299	0.201418	3.45295	0.00122645	0.543807	-1.49802
499334208	499334208	11	100422382	LOC100422382	CCR4 carbon catabolite repression 4-like (S. cerevisiae) pseudogene	-0.273284	0.84279	-2.39446	0.0209133	0.543807	-3.28655
499329326	499329326	9	100422501	LOC100422501	COP9 signalosome subunit 2 pseudogene	0.272141	0.0517458	1.55794	0.12632	0.656153	-4.36512
499334127	499334127	11	399948	COLCA1	colorectal cancer associated 1	0.271871	0.45956	2.58009	0.0132463	0.543807	-3.00177
499319348	499319348	5	101927328	LOC101927328	uncharacterized LOC101927328	0.271697	-0.0745387	1.88573	0.0658588	0.594362	-3.98606
499350420	499350420	20	391256	KRT18P4	keratin 18 pseudogene 4	0.271629	-0.104631	1.83932	0.0725339	0.600995	-4.04335
499334909	499334909	12	105369652	LOC105369652	uncharacterized LOC105369652	0.271485	-0.921621	2.38148	0.0215761	0.543807	-3.30592
499318006	499318006	5	100288152	LOC100288152	uncharacterized LOC100288152	0.271436	1.61686	1.50661	0.138966	0.669479	-4.41889
499316278	499316278	4	7358	UGDH	UDP-glucose 6-dehydrogenase	-0.271003	2.08604	-2.83827	0.0068051	0.543807	-2.58296
499315670	499315670	3	7037	TFRC	transferrin receptor	-0.270722	4.23551	-2.62432	0.0118474	0.543807	-2.93183
499340602	499340602	15	105370744	LOC105370744	uncharacterized LOC105370744	0.270572	1.45323	2.25834	0.028868	0.546435	-3.48587
499354153	499354153	X	644403	LARP1BP3	La ribonucleoprotein domain family, member 1B pseudogene 3	0.270529	0.705169	2.90844	0.00564511	0.543807	-2.46496
499319456	499319456	5	8974	P4HA2	prolyl 4-hydroxylase, alpha polypeptide II	-0.270434	3.00777	-2.48171	0.0169141	0.543807	-3.1545
499321575	499321575	6	860	RUNX2	runt-related transcription factor 2	0.270281	1.41085	3.12362	0.00313635	0.543807	-2.09304
499312758	499312758	2	100421756	EEF1B2P7	eukaryotic translation elongation factor 1 beta 2 pseudogene 7	0.27023	0.460665	1.99322	0.0523798	0.57943	-3.84895
499316888	499316888	4	55008	HERC6	HECT and RLD domain containing E3 ubiquitin protein ligase family member 6	0.27011	2.12617	2.26406	0.0284863	0.546435	-3.47767
499338660	499338660	14	122704	MRPL52	mitochondrial ribosomal protein L52	-0.270028	3.38396	-3.88152	0.000339697	0.543807	-0.686715
499333286	499333286	11	5837	PYGM	phosphorylase, glycogen, muscle	0.269983	2.79494	1.49504	0.141952	0.671606	-4.43079
499343749	499343749	16	4597	MVD	mevalonate (diphospho) decarboxylase	-0.269913	2.62344	-3.3221	0.00179064	0.543807	-1.73784
499334543	499334543	11	3762	KCNJ5	potassium inwardly-rectifying channel, subfamily J, member 5	0.269883	1.20082	3.51819	0.00101304	0.543807	-1.37695
499313097	499313097	3	3269	HRH1	histamine receptor H1	-0.269748	1.64877	-1.61281	0.113846	0.643946	-4.30594
499325095	499325095	7	105375513	LOC105375513	uncharacterized LOC105375513	0.269478	0.0291473	2.54989	0.0142866	0.543807	-3.04908
499350779	499350779	21	105379498	LOC105379498	uncharacterized LOC105379498	-0.268839	0.874005	-1.41125	0.165113	0.691477	-4.51456
499320772	499320772	6	8364	HIST1H4C	histone cluster 1, H4c	-0.268708	6.44888	-3.14743	0.00293505	0.543807	-2.05102
499347126	499347126	19	22904	SBNO2	strawberry notch homolog 2 (Drosophila)	-0.268544	1.19148	-1.58394	0.120278	0.650936	-4.3373
499345870	499345870	17	91107	TRIM47	tripartite motif containing 47	-0.268285	2.90933	-1.54223	0.130088	0.658675	-4.38174
499330821	499330821	10	118491	CFAP70	cilia and flagella associated protein 70	0.268021	2.44583	1.69051	0.097914	0.629297	-4.21913
499319870	499319870	5	2878	GPX3	glutathione peroxidase 3 (plasma)	-0.267842	2.68353	-1.38634	0.172538	0.696415	-4.53863
499322724	499322724	6	100420401	BTBD10P2	BTB (POZ) domain containing 10 pseudogene	-0.267278	0.474399	-1.46466	0.150032	0.681614	-4.46165
499337673	499337673	13	11061	LECT1	leukocyte cell derived chemotaxin 1	-0.267219	0.193358	-2.02786	0.0485771	0.572088	-3.80349
499354273	499354273	X	1038	CDR1	cerebellar degeneration-related protein 1, 34kDa	-0.26702	7.27993	-1.31526	0.195148	0.714336	-4.60522
499334720	499334720	12	26290	GALNT8	polypeptide N-acetylgalactosaminyltransferase 8	0.267006	-0.425561	2.34171	0.0237266	0.546435	-3.36479
499330012	499330012	10	105376426	LOC105376426	uncharacterized LOC105376426	0.266733	0.741424	3.05457	0.00379618	0.543807	-2.21397
499312955	499312955	2	285097	LOC285097	uncharacterized FLJ38379	0.266613	-0.461839	1.999	0.0517284	0.577702	-3.84141
499317335	499317335	4	101927305	LOC101927305	uncharacterized LOC101927305	0.266467	0.903617	1.57494	0.122342	0.651636	-4.34697
499315353	499315353	3	100505566	LINC00578	long intergenic non-protein coding RNA 578	0.266426	-0.284714	1.56335	0.125044	0.65508	-4.35937
499343573	499343573	16	105371353	LOC105371353	uncharacterized LOC105371353	0.266375	0.790618	1.88889	0.0654236	0.594362	-3.98211
499305893	499305893	1	126661	CCDC163P	coiled-coil domain containing 163, pseudogene	0.266268	1.94915	2.09432	0.0419489	0.557495	-3.71457
499347142	499347142	19	374291	NDUFS7	NADH dehydrogenase (ubiquinone) Fe-S protein 7, 20kDa (NADH-coenzyme Q reductase)	-0.266153	3.82588	-2.20425	0.0327136	0.546435	-3.56272
499340666	499340666	15	728047	GOLGA8O	golgin A8 family, member O	0.266038	1.47626	2.22433	0.0312361	0.546435	-3.53435
499352548	499352548	22	415116	PIM3	Pim-3 proto-oncogene, serine/threonine kinase	-0.265922	2.38393	-1.67409	0.101118	0.631803	-4.23776
499315260	499315260	3	7012	TERC	telomerase RNA component	-0.26592	3.94125	-1.84152	0.0722052	0.600975	-4.04066
499352527	499352527	22	105369162	LOC105369162	uncharacterized LOC105369162	-0.265698	0.947378	-1.81445	0.076342	0.603009	-4.07358
499304980	499304980	1	10459	MAD2L2	MAD2 mitotic arrest deficient-like 2 (yeast)	-0.265509	2.74796	-2.70488	0.00964211	0.543807	-2.80248
499313872	499313872	3	58515	SELK	selenoprotein K	-0.265467	4.44586	-3.00064	0.00440005	0.543807	-2.3074
499331516	499331516	10	390006	PPIAP19	peptidylprolyl isomerase A (cyclophilin A) pseudogene 19	0.265053	1.49599	2.36958	0.0222006	0.543807	-3.32361
499350827	499350827	21	100132288	TEKT4P2	tektin 4 pseudogene 2	-0.264744	3.81492	-1.4578	0.151905	0.682721	-4.46854
499307946	499307946	1	105371602	LOC105371602	uncharacterized LOC105371602	0.264725	0.659386	2.32457	0.0247112	0.546435	-3.38994
499314951	499314951	3	105374137	LOC105374137	uncharacterized LOC105374137	-0.264556	-0.383997	-2.30769	0.0257163	0.546435	-3.41458
499306500	499306500	1	100462880	TCEB1P19	transcription elongation factor B (SIII), polypeptide 1 pseudogene 19	0.264542	1.69539	1.58693	0.119599	0.650764	-4.33407
499351025	499351025	21	56911	MAP3K7CL	MAP3K7 C-terminal like	0.264425	0.0348557	2.16858	0.0354911	0.551845	-3.61263
499319616	499319616	5	84249	PSD2	pleckstrin and Sec7 domain containing 2	0.264337	4.55024	2.11321	0.0402158	0.551845	-3.6889
499320228	499320228	5	79930	DOK3	docking protein 3	-0.264146	0.398552	-1.61319	0.113762	0.643946	-4.30552
499334392	499334392	11	79827	CLMP	CXADR-like membrane protein	-0.264105	2.26452	-1.37761	0.175202	0.698192	-4.54698
499330179	499330179	10	387644	LINC00202-1	long intergenic non-protein coding RNA 202-1	0.263992	1.35608	1.94831	0.0576903	0.588015	-3.90697
499341495	499341495	15	105370901	LOC105370901	uncharacterized LOC105370901	-0.26384	-0.824448	-1.77598	0.0825629	0.61127	-4.11967
499353726	499353726	X	2717	GLA	galactosidase, alpha	-0.263807	1.758	-2.08782	0.0425606	0.5584	-3.72337
499314736	499314736	3	339942	H1FX-AS1	H1FX antisense RNA 1	0.26323	-0.246339	2.21326	0.0320427	0.546435	-3.55
499343375	499343375	16	100132079	KARSP3	lysyl-tRNA synthetase pseudogene 3	-0.263077	-0.182008	-2.53241	0.014922	0.543807	-3.07628
499354400	499354400	X	2564	GABRE	gamma-aminobutyric acid (GABA) A receptor, epsilon	-0.262978	-0.279094	-1.56702	0.124183	0.654738	-4.35545
499346870	499346870	18	8792	TNFRSF11A	tumor necrosis factor receptor superfamily, member 11a, NFKB activator	0.262978	-0.694814	1.58318	0.120452	0.650936	-4.33812
499307862	499307862	1	6675	UAP1	UDP-N-acetylglucosamine pyrophosphorylase 1	-0.262795	3.26928	-2.3132	0.025384	0.546435	-3.40654
499333485	499333485	11	4728	NDUFS8	NADH dehydrogenase (ubiquinone) Fe-S protein 8, 23kDa (NADH-coenzyme Q reductase)	-0.262649	4.19463	-3.11595	0.00320399	0.543807	-2.10656
499327258	499327258	8	441376	AARD	alanine and arginine rich domain containing protein	-0.262539	-0.351458	-1.80078	0.0785055	0.607778	-4.09005
499322087	499322087	6	101927314	LOC101927314	uncharacterized LOC101927314	0.262375	-0.327215	1.91916	0.0613806	0.590691	-3.94407
499325109	499325109	7	102724947	LOC102724947	uncharacterized LOC102724947	0.261726	-0.302322	2.69905	0.00978802	0.543807	-2.81192
499316997	499316997	4	55024	BANK1	B-cell scaffold protein with ankyrin repeats 1	0.261564	-0.514392	2.19832	0.0331616	0.547701	-3.57106
499352094	499352094	22	105372997	LOC105372997	uncharacterized LOC105372997	0.261526	-0.606099	1.74467	0.0879342	0.617401	-4.15658
499306807	499306807	1	2947	GSTM3	glutathione S-transferase mu 3 (brain)	-0.261508	4.57593	-1.8406	0.0723429	0.600975	-4.04179
499342650	499342650	16	100420641	LOC100420641	TNF receptor-associated factor 7, E3 ubiquitin protein ligase pseudogene	0.261365	0.569089	1.3075	0.197747	0.7154	-4.6123
499349919	499349919	20	84532	ACSS1	acyl-CoA synthetase short-chain family member 1	0.261212	3.77881	1.91662	0.0617116	0.590691	-3.94728
499327764	499327764	9	2731	GLDC	glycine dehydrogenase (decarboxylating)	-0.26109	1.30284	-2.158	0.0363543	0.551845	-3.62732
499331383	499331383	10	84833	USMG5	up-regulated during skeletal muscle growth 5 homolog (mouse)	-0.26032	6.452	-2.63089	0.0116516	0.543807	-2.92138
499343181	499343181	16	4499	MT1M	metallothionein 1M	-0.260139	5.05141	-1.17952	0.24445	0.744897	-4.72353
499311566	499311566	2	105373654	LOC105373654	uncharacterized LOC105373654	0.259931	-0.0890452	1.67531	0.100876	0.631803	-4.23638
499345382	499345382	17	201191	SAMD14	sterile alpha motif domain containing 14	-0.259279	2.81021	-2.19892	0.0331158	0.547701	-3.57021
499316889	499316889	4	102723458	LOC102723458	uncharacterized LOC102723458	0.25922	0.187714	2.16999	0.0353774	0.551845	-3.61066
499333545	499333545	11	1717	DHCR7	7-dehydrocholesterol reductase	-0.259023	3.313	-3.02872	0.00407522	0.543807	-2.25887
499328898	499328898	9	100422232	LOC100422232	parkinson protein 7 pseudogene	0.259017	0.337315	1.51268	0.137419	0.669479	-4.41261
499353763	499353763	X	56168	MTND2P2	MT-ND2 pseudogene 2	0.259001	0.293025	2.6022	0.0125291	0.543807	-2.9669
499344115	499344115	17	2256	FGF11	fibroblast growth factor 11	-0.258936	1.97086	-1.6539	0.105174	0.634278	-4.26046
499315549	499315549	3	401105	FLJ42393	uncharacterized LOC401105	0.258554	0.0513959	2.49894	0.0162113	0.543807	-3.12803
499332390	499332390	11	3939	LDHA	lactate dehydrogenase A	-0.258479	5.94547	-2.24634	0.0296849	0.546435	-3.50304
499351899	499351899	22	4282	MIF	macrophage migration inhibitory factor (glycosylation-inhibiting factor)	-0.258388	5.71696	-1.8908	0.0651618	0.594328	-3.97973
499340421	499340421	15	8918	HERC2P6	hect domain and RLD 2 pseudogene 6	0.257835	-0.49016	2.60145	0.0125529	0.543807	-2.96809
499313312	499313312	3	152098	ZCWPW2	zinc finger, CW type with PWWP domain 2	-0.257481	1.50528	-3.07456	0.00359286	0.543807	-2.17911
499304998	499304998	1	60672	MIIP	migration and invasion inhibitory protein	-0.257196	2.03794	-3.18388	0.00265039	0.543807	-1.98637
499323898	499323898	7	51142	CHCHD2	coiled-coil-helix-coiled-coil-helix domain containing 2	-0.257192	6.13315	-3.17991	0.00268003	0.543807	-1.99342
499320961	499320961	6	105375005	LOC105375005	uncharacterized LOC105375005	0.257126	0.341823	2.0501	0.0462647	0.569766	-3.77399
499309995	499309995	2	678	ZFP36L2	ZFP36 ring finger protein-like 2	0.256943	3.26692	2.04219	0.0470761	0.570414	-3.78451
499312621	499312621	2	23704	KCNE4	potassium channel, voltage gated subfamily E regulatory beta subunit 4	-0.256671	2.38545	-1.11747	0.269779	0.761355	-4.77366
499306919	499306919	1	56944	OLFML3	olfactomedin-like 3	0.256665	1.63685	1.79401	0.0795959	0.60903	-4.09817
499319460	499319460	5	553103	LOC553103	uncharacterized LOC553103	0.25639	0.693999	2.78936	0.00774066	0.543807	-2.66419
499342361	499342361	16	4261	CIITA	class II, major histocompatibility complex, transactivator	0.255673	2.14844	2.9797	0.00465787	0.543807	-2.34342
499329243	499329243	9	105376243	LOC105376243	uncharacterized LOC105376243	0.25538	-0.33053	1.15056	0.25605	0.75248	-4.74724
499348107	499348107	19	100420587	LOC100420587	SHC SH2-domain binding protein 1 pseudogene	0.255221	-0.691814	2.53178	0.0149455	0.543807	-3.07727
499347383	499347383	19	126003	TRAPPC5	trafficking protein particle complex 5	-0.255192	3.09193	-1.69178	0.0976686	0.628959	-4.21768
499309827	499309827	2	101929418	LOC101929418	uncharacterized LOC101929418	0.255086	1.02409	1.71422	0.0934356	0.622818	-4.19195
499326110	499326110	8	4017	LOXL2	lysyl oxidase-like 2	-0.255017	-0.281467	-1.7037	0.0954008	0.626522	-4.20405
499328104	499328104	9	730110	LOC730110	zinc finger protein 492 pseudogene	0.254694	-1.34338	2.56216	0.0138551	0.543807	-3.0299
499336340	499336340	12	196475	RMST	rhabdomyosarcoma 2 associated transcript (non-protein coding)	-0.254605	3.35644	-1.61474	0.113424	0.643946	-4.30382
499337092	499337092	13	727991	SLC35E1P1	solute carrier family 35, member E1 pseudogene 1	0.254422	0.741019	3.08656	0.00347574	0.543807	-2.15812
499342843	499342843	16	3687	ITGAX	integrin, alpha X (complement component 3 receptor 4 subunit)	0.254344	1.9385	2.36641	0.0223693	0.543807	-3.3283
499320219	499320219	5	10636	RGS14	regulator of G-protein signaling 14	-0.254108	3.86278	-1.21336	0.231384	0.738014	-4.69514
499331311	499331311	10	79955	PDZD7	PDZ domain containing 7	-0.254018	1.36278	-2.27824	0.0275577	0.546435	-3.45725
499319388	499319388	5	105379161	LOC105379161	uncharacterized LOC105379161	0.254018	2.26493	1.86894	0.0682104	0.594362	-4.00692
499311547	499311547	2	100420772	LOC100420772	coordinator of PRMT5, differentiation stimulator pseudogene	0.253514	0.493575	1.59014	0.118871	0.649875	-4.3306
499346064	499346064	17	10189	ALYREF	Aly/REF export factor	-0.253421	2.97158	-2.91555	0.00553851	0.543807	-2.45291
499330997	499330997	10	100420043	CACYBPP1	calcyclin binding protein pseudogene 1	0.253385	2.12495	3.5886	0.000822678	0.543807	-1.24521
499328131	499328131	9	26206	SPAG8	sperm associated antigen 8	0.253358	1.60738	1.3213	0.193144	0.712368	-4.59969
499313812	499313812	3	100128378	LINC00696	long intergenic non-protein coding RNA 696	0.253284	-1.86651	1.91485	0.061943	0.590691	-3.94952
499313353	499313353	3	112616	CMTM7	CKLF-like MARVEL transmembrane domain containing 7	0.253175	0.594074	1.81834	0.0757357	0.602991	-4.06888
499338736	499338736	14	79711	IPO4	importin 4	-0.25305	0.863867	-2.91878	0.00549064	0.543807	-2.44742
499304757	499304757	1	55210	ATAD3A	ATPase family, AAA domain containing 3A	-0.252888	1.68403	-2.78106	0.00791081	0.543807	-2.6779
499334496	499334496	11	83480	PUS3	pseudouridylate synthase 3	-0.252883	1.85584	-3.023	0.00413952	0.543807	-2.26878
499343494	499343494	16	105371339	LOC105371339	uncharacterized LOC105371339	0.252789	-0.128311	1.9655	0.0556051	0.583406	-3.88488
499331412	499331412	10	100505890	SORCS3-AS1	SORCS3 antisense RNA 1	-0.252608	-0.137722	-1.27323	0.209535	0.723862	-4.64311
499308640	499308640	1	101930114	LOC101930114	uncharacterized LOC101930114	-0.252166	0.212915	-1.57622	0.122047	0.651636	-4.3456
499315753	499315753	4	100533735	LOC100533735	HERV-FRD provirus ancestral Env polyprotein pseudogene	0.252139	0.577096	1.78678	0.0807745	0.610026	-4.10681
499335048	499335048	12	121504	HIST4H4	histone cluster 4, H4	-0.252105	3.61364	-2.28348	0.0272217	0.546435	-3.44969
499333202	499333202	11	54663	WDR74	WD repeat domain 74	-0.252064	2.71361	-3.65197	0.000681096	0.543807	-1.12575
499345253	499345253	17	102724391	LOC102724391	uncharacterized LOC102724391	0.252006	0.422822	1.46763	0.149226	0.681426	-4.45866
499313587	499313587	3	100885795	LARS2-AS1	LARS2 antisense RNA 1	0.251784	0.790583	3.12989	0.00308216	0.543807	-2.082
499317685	499317685	4	6307	MSMO1	methylsterol monooxygenase 1	-0.251631	4.87396	-2.51415	0.0156133	0.543807	-3.10457
499306435	499306435	1	2787	GNG5	guanine nucleotide binding protein (G protein), gamma 5	-0.25137	3.35838	-2.50209	0.0160859	0.543807	-3.12319
499353269	499353269	X	158787	RIBC1	RIB43A domain with coiled-coils 1	0.251251	0.259682	1.17228	0.247312	0.746694	-4.72951
499336104	499336104	12	1466	CSRP2	cysteine and glycine-rich protein 2	-0.250652	3.35216	-1.60628	0.115273	0.644791	-4.31306
499330560	499330560	10	104355295	SGMS1-AS1	SGMS1 antisense RNA 1	0.250505	0.1779	2.28972	0.0268268	0.546435	-3.44067
499332553	499332553	11	105376616	LOC105376616	uncharacterized LOC105376616	-0.250428	0.621451	-2.02111	0.0492996	0.57457	-3.81241
499329232	499329232	9	105376239	LOC105376239	uncharacterized LOC105376239	0.250378	-0.28254	1.79364	0.0796564	0.60903	-4.09862
499346819	499346819	18	105372146	LOC105372146	uncharacterized LOC105372146	0.250319	-0.759054	1.89916	0.0640274	0.593468	-3.96926
499305541	499305541	1	149069	DCDC2B	doublecortin domain containing 2B	-0.250299	-0.265389	-2.07481	0.0438075	0.562361	-3.7409
499330946	499330946	10	219347	TMEM254-AS1	TMEM254 antisense RNA 1	0.250231	0.483936	2.41037	0.0201257	0.543807	-3.26271
499317087	499317087	4	55013	CCDC109B	coiled-coil domain containing 109B	-0.25017	1.39779	-1.56138	0.125507	0.655118	-4.36146
499343228	499343228	16	100421594	LOC100421594	mitochondrial carrier 2 pseudogene	0.249973	-0.533837	1.71936	0.0924863	0.620693	-4.18601
499309627	499309627	2	130502	TTC32	tetratricopeptide repeat domain 32	-0.249902	1.83705	-1.81309	0.0765556	0.603009	-4.07523
499309640	499309640	2	100421404	LOC100421404	retinitis pigmentosa 9 (autosomal dominant) pseudogene	0.249545	1.64907	2.46393	0.0176677	0.543807	-3.18167
499348597	499348597	19	284346	ZNF575	zinc finger protein 575	0.249302	-0.417711	2.40105	0.0205839	0.543807	-3.2767
499325187	499325187	7	6916	TBXAS1	thromboxane A synthase 1 (platelet)	0.249257	2.47763	1.80892	0.0772121	0.603729	-4.08027
499345613	499345613	17	100420064	LOC100420064	density-regulated protein pseudogene	0.249184	0.407307	1.71608	0.0930911	0.621849	-4.1898
499351620	499351620	22	6576	SLC25A1	solute carrier family 25 (mitochondrial carrier; citrate transporter), member 1	-0.249137	2.98732	-3.30146	0.00189958	0.543807	-1.77527
499331060	499331060	10	55328	RNLS	renalase, FAD-dependent amine oxidase	0.249115	1.80097	2.25285	0.0292392	0.546435	-3.49373
499347784	499347784	19	105372293	LOC105372293	uncharacterized LOC105372293	0.249049	0.322509	2.96764	0.00481277	0.543807	-2.36412
499350749	499350749	21	102724200	LOC102724200	trafficking protein particle complex subunit 10-like	-0.248692	2.0648	-2.19	0.0337996	0.549268	-3.58273
499348200	499348200	19	100129650	RPS26P55	ribosomal protein S26 pseudogene 55	0.248528	0.97297	1.96645	0.0554918	0.583268	-3.88366
499320286	499320286	5	100418943	PRDX2P3	peroxiredoxin 2 pseudogene 3	0.248355	1.02703	1.1533	0.254934	0.751481	-4.74502
499311567	499311567	2	105373653	LOC105373653	uncharacterized LOC105373653	0.248267	-1.14141	1.80539	0.0777699	0.60515	-4.08451
499351534	499351534	22	100130418	CECR7	cat eye syndrome chromosome region, candidate 7 (non-protein coding)	0.247899	0.604245	1.90797	0.0628491	0.593123	-3.95819
499306397	499306397	1	105378810	LOC105378810	uncharacterized LOC105378810	0.247879	-1.47208	2.31221	0.0254436	0.546435	-3.40799
499306613	499306613	1	1266	CNN3	calponin 3, acidic	-0.247838	6.25801	-1.74669	0.0875791	0.617401	-4.15421
499327782	499327782	9	101929407	PTPRD-AS1	PTPRD antisense RNA 1	-0.247652	0.991685	-1.35794	0.181317	0.702462	-4.56562
499327956	499327956	9	105376001	LOC105376001	uncharacterized LOC105376001	0.247506	0.365806	2.06855	0.044419	0.563792	-3.74931
499344449	499344449	17	55244	SLC47A1	solute carrier family 47 (multidrug and toxin extrusion), member 1	0.247499	2.85375	1.40944	0.165646	0.691477	-4.51632
499350416	499350416	20	100421569	LOC100421569	glyoxylate reductase 1 homolog (Arabidopsis) pseudogene	0.247439	-0.210772	1.8347	0.0732301	0.60256	-4.049
499309529	499309529	2	10130	PDIA6	protein disulfide isomerase family A, member 6	-0.24737	4.94918	-3.06585	0.00368016	0.543807	-2.19431
499309705	499309705	2	105377626	LOC105377626	uncharacterized LOC105377626	-0.247308	-0.0328038	-1.55374	0.127318	0.656453	-4.36958
499354001	499354001	X	158801	NKAPP1	NFKB activating protein pseudogene 1	0.247174	0.514976	2.37152	0.0220977	0.543807	-3.32073
499308252	499308252	1	116496	FAM129A	family with sequence similarity 129, member A	-0.246885	1.20643	-1.6837	0.099232	0.630391	-4.22687
499338168	499338168	13	100271522	RPL39P29	ribosomal protein L39 pseudogene 29	0.24678	2.68111	1.96193	0.0560332	0.58557	-3.88949
499329409	499329409	9	138428	PTRH1	peptidyl-tRNA hydrolase 1 homolog (S. cerevisiae)	-0.246663	0.971116	-1.40396	0.167259	0.692276	-4.52164
499345115	499345115	17	124817	CNTD1	cyclin N-terminal domain containing 1	-0.246611	-0.560494	-1.93855	0.058905	0.588094	-3.91945
499309537	499309537	2	646050	LOC646050	axin interactor, dorsalization associated pseudogene	0.24642	0.899615	1.8477	0.071288	0.598206	-4.0331
499344030	499344030	17	101928000	LOC101928000	uncharacterized LOC101928000	-0.246039	2.0227	-2.56659	0.0137023	0.543807	-3.02296
499347305	499347305	19	25873	RPL36	ribosomal protein L36	-0.24571	6.98737	-3.79786	0.000438605	0.543807	-0.847799
499341904	499341904	15	105369212	LOC105369212	uncharacterized LOC105369212	0.24555	-1.00224	1.37252	0.176768	0.698192	-4.55183
499324121	499324121	7	6922	SKP1P1	S-phase kinase-associated protein 1 pseudogene 1	0.245462	0.140418	2.17869	0.0346837	0.549274	-3.59855
499343012	499343012	16	79801	SHCBP1	SHC SH2-domain binding protein 1	0.245455	0.1152	2.03021	0.0483289	0.571556	-3.80039
499343050	499343050	16	105371240	LOC105371240	uncharacterized LOC105371240	0.245418	-0.860542	2.1574	0.0364036	0.551845	-3.62815
499329807	499329807	10	3422	IDI1	isopentenyl-diphosphate delta isomerase 1	-0.245317	4.9892	-3.16764	0.00277387	0.543807	-2.01523
499342828	499342828	16	101928762	LOC101928762	uncharacterized LOC101928762	-0.245251	1.10099	-2.53576	0.0147982	0.543807	-3.07108
499344613	499344613	17	116238	TLCD1	TLC domain containing 1	-0.244968	1.04687	-1.58618	0.119768	0.650764	-4.33488
499353993	499353993	X	105377214	LOC105377214	uncharacterized LOC105377214	0.244807	-0.00713853	2.01142	0.0503511	0.576914	-3.82514
499328240	499328240	9	105376047	LOC105376047	uncharacterized LOC105376047	-0.244657	1.81283	-2.36016	0.0227063	0.543807	-3.33757
499320697	499320697	6	105374969	LOC105374969	uncharacterized LOC105374969	0.244494	1.67653	2.60366	0.0124832	0.543807	-2.9646
499313066	499313066	3	78987	CRELD1	cysteine-rich with EGF-like domains 1	-0.244421	3.74161	-3.08887	0.00345363	0.543807	-2.15408
499329096	499329096	9	105376208	LOC105376208	uncharacterized LOC105376208	-0.24442	6.09567	-3.30419	0.00188482	0.543807	-1.77033
499347229	499347229	19	83475	DOHH	deoxyhypusine hydroxylase/monooxygenase	-0.244263	1.40553	-1.87761	0.0669879	0.594362	-3.99617
499309083	499309083	1	101927765	LOC101927765	uncharacterized LOC101927765	0.24409	1.74029	2.04828	0.0464504	0.570414	-3.77641
499316310	499316310	4	105374422	LOC105374422	uncharacterized LOC105374422	-0.24395	1.08097	-1.84842	0.0711817	0.597967	-4.03221
499335157	499335157	12	105369697	LOC105369697	uncharacterized LOC105369697	0.243688	0.427559	1.82685	0.0744232	0.602725	-4.05856
499336418	499336418	12	374470	C12orf42	chromosome 12 open reading frame 42	0.243636	-0.0898446	2.12488	0.0391762	0.551845	-3.67295
499304805	499304805	1	100287898	TTC34	tetratricopeptide repeat domain 34	0.243625	-0.801821	2.02613	0.0487613	0.572498	-3.80577
499342309	499342309	16	100507589	NAGPA-AS1	NAGPA antisense RNA 1	-0.243614	0.765102	-2.19617	0.0333253	0.547701	-3.57407
499341579	499341579	15	105370917	LOC105370917	uncharacterized LOC105370917	-0.243439	-0.641728	-1.50214	0.140114	0.670305	-4.4235
499333213	499333213	11	6520	SLC3A2	solute carrier family 3 (amino acid transporter heavy chain), member 2	-0.243285	4.83022	-2.55065	0.0142593	0.543807	-3.04788
499334376	499334376	11	84959	UBASH3B	ubiquitin associated and SH3 domain containing B	-0.243103	1.1817	-2.02798	0.048565	0.572088	-3.80334
499316150	499316150	4	100288962	LOC100288962	S-phase kinase-associated protein 1 pseudogene	0.243078	0.493927	1.81121	0.0768509	0.603009	-4.0775
499309702	499309702	2	105369164	LOC105369164	uncharacterized LOC105369164	0.242712	0.567809	2.65217	0.0110373	0.543807	-2.88739
499308765	499308765	1	100130251	NXNP1	nucleoredoxin pseudogene 1	0.242711	0.369983	3.22037	0.00239161	0.543807	-1.92126
499312571	499312571	2	79586	CHPF	chondroitin polymerizing factor	-0.242584	3.29152	-2.08082	0.0432279	0.560216	-3.73282
499319322	499319322	5	25816	TNFAIP8	tumor necrosis factor, alpha-induced protein 8	-0.242474	0.339283	-1.98968	0.0527828	0.57943	-3.85357
499330263	499330263	10	100505502	LOC100505502	putative UPF0607 protein FLJ37424	0.24245	1.00598	2.6394	0.0114023	0.543807	-2.90781
499334387	499334387	11	3312	HSPA8	heat shock 70kDa protein 8	-0.242052	8.93986	-2.25976	0.028773	0.546435	-3.48384
499325189	499325189	7	105375531	LOC105375531	uncharacterized LOC105375531	0.242046	1.11685	3.24907	0.00220508	0.543807	-1.8698
499338436	499338436	14	85495	RPPH1	ribonuclease P RNA component H1	-0.241951	13.6252	-2.21866	0.0316474	0.546435	-3.54238
499328083	499328083	9	730098	LOC730098	uncharacterized LOC730098	-0.241915	2.01588	-2.63116	0.0116434	0.543807	-2.92094
499316846	499316846	4	105377319	LOC105377319	uncharacterized LOC105377319	0.241913	0.320295	3.02711	0.00409328	0.543807	-2.26166
499319248	499319248	5	105379125	LOC105379125	uncharacterized LOC105379125	0.241624	0.29568	1.73049	0.0904617	0.620179	-4.17312
499352375	499352375	22	150368	FAM109B	family with sequence similarity 109, member B	-0.241589	-0.624143	-1.70028	0.0960475	0.62714	-4.20797
499347097	499347097	19	10272	FSTL3	follistatin-like 3 (secreted glycoprotein)	-0.241499	1.58347	-1.84263	0.0720409	0.600975	-4.03932
499337599	499337599	13	100422715	PRKRIRP10	protein-kinase, interferon-inducible double stranded RNA dependent inhibitor, repressor of (P58 repressor) pseudogene 10	0.241311	0.129101	2.21664	0.0317946	0.546435	-3.54523
499308845	499308845	1	105373046	LOC105373046	uncharacterized LOC105373046	0.241269	0.202844	1.78195	0.0815701	0.610467	-4.11257
499333718	499333718	11	646029	LOC646029	uncharacterized LOC646029	-0.241267	-0.762092	-1.94559	0.0580268	0.588094	-3.91045
499344313	499344313	17	201161	CENPV	centromere protein V	-0.241233	2.49162	-2.8723	0.00621735	0.543807	-2.52594
499336595	499336595	12	100271538	RPL7AP60	ribosomal protein L7a pseudogene 60	0.241147	0.605646	2.00822	0.0507034	0.577702	-3.82935
499330185	499330185	10	387646	LRRC37A6P	leucine rich repeat containing 37, member A6, pseudogene	0.241106	0.650028	2.28476	0.0271403	0.546435	-3.44784
499306349	499306349	1	1744	DLSTP1	dihydrolipoamide S-succinyltransferase pseudogene 1	0.240997	0.545462	2.39594	0.0208391	0.543807	-3.28435
499313407	499313407	3	100130139	UBE2D3P2	ubiquitin-conjugating enzyme E2D 3 pseudogene 2	0.240703	-0.184282	1.52747	0.133709	0.663775	-4.39722
499324671	499324671	7	10603	SH2B2	SH2B adaptor protein 2	-0.240588	-0.546625	-1.48568	0.144402	0.675287	-4.44035
499350225	499350225	20	100271627	RPL23AP81	ribosomal protein L23a pseudogene 81	0.240427	1.13821	1.39371	0.170315	0.694912	-4.53155
499315912	499315912	4	80273	GRPEL1	GrpE-like 1, mitochondrial (E. coli)	-0.240418	3.61966	-3.10994	0.00325787	0.543807	-2.11712
499314259	499314259	3	100419185	PDLIM1P4	PDZ and LIM domain 1 pseudogene 4	0.240408	0.288328	1.37703	0.17538	0.698192	-4.54754
499338133	499338133	13	171425	CLYBL	citrate lyase beta like	0.240405	2.44574	2.61254	0.0122062	0.543807	-2.95054
499345461	499345461	17	162282	ANKFN1	ankyrin-repeat and fibronectin type III domain containing 1	0.240261	1.47306	2.30459	0.0259051	0.546435	-3.41909
499308100	499308100	1	27101	CACYBP	calcyclin binding protein	-0.240131	4.94054	-2.21414	0.0319784	0.546435	-3.54877
499336796	499336796	12	79369	B3GNT4	UDP-GlcNAc:betaGal beta-1,3-N-acetylglucosaminyltransferase 4	-0.240088	1.31433	-2.72961	0.00904511	0.543807	-2.76227
499313142	499313142	3	7476	WNT7A	wingless-type MMTV integration site family, member 7A	-0.240011	0.112013	-1.5478	0.128741	0.65751	-4.37586
499322452	499322452	6	338470	MESTP1	mesoderm specific transcript pseudogene 1	0.239987	-0.589262	1.86717	0.0684622	0.594362	-4.00911
499314836	499314836	3	2047	EPHB1	EPH receptor B1	0.239867	1.95589	2.25174	0.029315	0.546435	-3.49533
499347799	499347799	19	284434	NWD1	NACHT and WD repeat domain containing 1	0.239856	2.91557	1.91392	0.0620649	0.590691	-3.95069
499321076	499321076	6	11270	NRM	nurim (nuclear envelope membrane protein)	-0.239633	-0.345877	-1.59467	0.117854	0.648599	-4.3257
499341292	499341292	15	654350	RPL9P25	ribosomal protein L9 pseudogene 25	-0.239569	1.23768	-1.94809	0.0577174	0.588015	-3.90725
499324646	499324646	7	1174	AP1S1	adaptor-related protein complex 1, sigma 1 subunit	-0.23955	4.40112	-2.10685	0.0407921	0.553274	-3.69756
499341978	499341978	15	220	ALDH1A3	aldehyde dehydrogenase 1 family, member A3	-0.239475	0.625148	-1.78929	0.0803645	0.60903	-4.10382
499307784	499307784	1	8832	CD84	CD84 molecule	0.239181	1.93575	2.61325	0.0121843	0.543807	-2.94941
499321245	499321245	6	3115	HLA-DPB1	major histocompatibility complex, class II, DP beta 1	0.239153	4.15875	1.74488	0.0878976	0.617401	-4.15634
499347907	499347907	19	374887	YJEFN3	YjeF N-terminal domain containing 3	-0.239062	3.85984	-1.86393	0.0689264	0.594362	-4.01312
499323497	499323497	7	105375214	LOC105375214	uncharacterized LOC105375214	0.238912	0.947392	1.67407	0.101121	0.631803	-4.23778
499348672	499348672	19	284353	NKPD1	NTPase, KAP family P-loop domain containing 1	-0.238871	-1.08895	-2.76928	0.00815818	0.543807	-2.6973
499330874	499330874	10	83938	C10orf11	chromosome 10 open reading frame 11	0.238771	0.933866	1.72144	0.0921056	0.62061	-4.18361
499335682	499335682	12	25946	ZNF385A	zinc finger protein 385A	0.238663	2.81389	2.91865	0.00549261	0.543807	-2.44765
499332530	499332530	11	105369286	LOC105369286	uncharacterized LOC105369286	0.238622	0.235483	1.41482	0.16407	0.691477	-4.51108
499329520	499329520	9	105376296	LOC105376296	uncharacterized LOC105376296	0.238585	0.720451	2.16277	0.0359629	0.551845	-3.6207
499331402	499331402	10	9446	GSTO1	glutathione S-transferase omega 1	-0.238564	4.47497	-3.04416	0.00390636	0.543807	-2.23208
499310912	499310912	2	728537	LINC01125	long intergenic non-protein coding RNA 1125	0.238174	0.0656626	2.04414	0.0468747	0.570414	-3.78192
499345059	499345059	17	9001	HAP1	huntingtin-associated protein 1	-0.238156	1.91479	-1.27702	0.208206	0.722311	-4.63974
499321950	499321950	6	134701	RIPPLY2	ripply transcriptional repressor 2	-0.237713	1.96959	-1.94378	0.0582516	0.588094	-3.91277
499331027	499331027	10	10974	ADIRF	adipogenesis regulatory factor	-0.237327	5.05006	-1.80817	0.0773298	0.603729	-4.08117
499315124	499315124	3	25976	TIPARP	TCDD-inducible poly(ADP-ribose) polymerase	-0.23727	3.68695	-1.36402	0.179409	0.701586	-4.55988
499322933	499322933	6	10846	PDE10A	phosphodiesterase 10A	-0.23727	1.90486	-2.4483	0.0183553	0.543807	-3.20545
499353139	499353139	X	10245	TIMM17B	translocase of inner mitochondrial membrane 17 homolog B (yeast)	-0.237151	2.9555	-2.75865	0.00838762	0.543807	-2.71477
499336511	499336511	12	101929204	LOC101929204	uncharacterized LOC101929204	0.237088	1.16508	2.83247	0.00691035	0.543807	-2.59264
499305803	499305803	1	114625	ERMAP	erythroblast membrane-associated protein (Scianna blood group)	0.236887	1.72834	2.95315	0.00500518	0.543807	-2.38891
499343750	499343750	16	197187	SNAI3-AS1	SNAI3 antisense RNA 1	-0.236861	2.32165	-2.97192	0.00475729	0.543807	-2.35678
499318479	499318479	5	100419036	LOC100419036	tubulin, alpha 3e pseudogene	-0.236843	-0.360644	-1.87655	0.0671358	0.594362	-3.99748
499333263	499333263	11	26472	PPP1R14B	protein phosphatase 1, regulatory (inhibitor) subunit 14B	-0.236683	2.88271	-2.65433	0.0109767	0.543807	-2.88393
499345264	499345264	17	474170	LRRC37A2	leucine rich repeat containing 37, member A2	-0.23631	3.46814	-1.44489	0.155481	0.685048	-4.48143
499321298	499321298	6	100507584	LINC01016	long intergenic non-protein coding RNA 1016	0.236291	-0.0874014	2.8488	0.00661799	0.543807	-2.56537
499324241	499324241	7	441259	LOC441259	postmeiotic segregation increased 2 pseudogene	0.236144	0.484716	2.05685	0.0455817	0.567978	-3.76498
499343574	499343574	16	645957	RPS3P7	ribosomal protein S3 pseudogene 7	0.23607	0.633807	1.70536	0.0950886	0.625449	-4.20214
499309056	499309056	1	27184	DISC2	disrupted in schizophrenia 2 (non-protein coding)	0.236023	-0.766659	2.36644	0.0223677	0.543807	-3.32826
499342792	499342792	16	79077	DCTPP1	dCTP pyrophosphatase 1	-0.236	2.02344	-3.14125	0.00298613	0.543807	-2.06195
499305605	499305605	1	2701	GJA4	gap junction protein, alpha 4, 37kDa	-0.23574	0.992297	-1.51891	0.135847	0.667052	-4.40615
499332656	499332656	11	100507300	ALKBH3-AS1	ALKBH3 antisense RNA 1	0.235643	-0.561308	1.77853	0.0821382	0.610467	-4.11665
499339378	499339378	14	105370549	LOC105370549	uncharacterized LOC105370549	-0.235577	-0.0778429	-2.13402	0.0383785	0.551845	-3.6604
499333948	499333948	11	100420358	LOC100420358	BUD13 homolog (S. cerevisiae) pseudogene	0.235504	0.799477	1.83303	0.0734818	0.60256	-4.05103
499321305	499321305	6	3159	HMGA1	high mobility group AT-hook 1	-0.235441	3.12443	-2.51531	0.0155689	0.543807	-3.10279
499333240	499333240	11	144097	C11orf84	chromosome 11 open reading frame 84	-0.23538	2.23579	-1.84348	0.0719143	0.60051	-4.03828
499336377	499336377	12	121601	ANO4	anoctamin 4	-0.235375	3.27402	-2.61746	0.0120549	0.543807	-2.94272
499312920	499312920	2	23178	PASK	PAS domain containing serine/threonine kinase	-0.235374	1.43085	-2.03324	0.0480086	0.571556	-3.79637
499322167	499322167	6	57673	BEND3	BEN domain containing 3	-0.235325	-0.766209	-2.33955	0.0238488	0.546435	-3.36797
499315042	499315042	3	6478	SIAH2	siah E3 ubiquitin protein ligase 2	-0.235285	2.45755	-1.99787	0.0518547	0.577702	-3.84288
499317303	499317303	4	101927163	LOC101927163	uncharacterized LOC101927163	0.235244	-0.0587567	2.04767	0.0465122	0.570414	-3.77722
499346263	499346263	18	100419893	ZNF415P1	zinc finger protein 415 pseudogene 1	0.234813	-0.155381	1.88446	0.0660341	0.594362	-3.98764
499353164	499353164	X	105373197	LOC105373197	uncharacterized LOC105373197	-0.234592	-0.252582	-1.82429	0.0748154	0.602991	-4.06166
499324687	499324687	7	548644	POLR2J3	polymerase (RNA) II (DNA directed) polypeptide J3	0.234512	4.64058	1.65187	0.10559	0.634278	-4.26273
499351771	499351771	22	100533679	LOC100533679	URI1, prefoldin-like chaperone pseudogene	0.23448	2.11854	2.18098	0.0345028	0.549274	-3.59535
499310136	499310136	2	105374632	LOC105374632	uncharacterized LOC105374632	-0.234442	0.585125	-2.35983	0.0227242	0.543807	-3.33806
499321386	499321386	6	221472	FGD2	FYVE, RhoGEF and PH domain containing 2	0.23423	2.06953	1.75519	0.0860977	0.617401	-4.14424
499321312	499321312	6	6204	RPS10	ribosomal protein S10	-0.234029	7.13242	-3.64484	0.000695765	0.543807	-1.13922
499310222	499310222	2	10575	CCT4	chaperonin containing TCP1, subunit 4 (delta)	-0.234024	5.13835	-2.90694	0.00566789	0.543807	-2.4675
499315665	499315665	3	100133326	LOC100133326	serine/threonine-protein phosphatase 4 regulatory subunit 2-like	-0.233743	0.693402	-1.90963	0.0626292	0.5927	-3.95609
499324226	499324226	7	100873752	PHBP15	prohibitin pseudogene 15	0.233427	1.51169	2.60141	0.0125541	0.543807	-2.96815
499307805	499307805	1	5202	PFDN2	prefoldin subunit 2	-0.233399	3.95512	-2.97383	0.00473272	0.543807	-2.35351
499316320	499316320	4	285429	DCAF4L1	DDB1 and CUL4 associated factor 4-like 1	-0.233328	-1.00392	-1.83164	0.0736922	0.602637	-4.05272
499318509	499318509	5	100128982	KATNBL1P4	katanin p80 subunit B-like 1 pseudogene 4	0.233153	0.914237	2.06098	0.0451686	0.566591	-3.75946
499316845	499316845	4	100526736	LOC100526736	quinone oxidoreductase-like protein 2 pseudogene	0.233135	-0.108955	2.60651	0.0123935	0.543807	-2.96009
499314152	499314152	3	105377188	LOC105377188	uncharacterized LOC105377188	0.232889	0.323801	1.99053	0.0526857	0.57943	-3.85246
499341984	499341984	15	55829	VIMP	VCP-interacting membrane protein	-0.232666	3.34441	-2.65477	0.0109645	0.543807	-2.88323
499331505	499331505	10	153	ADRB1	adrenoceptor beta 1	-0.232593	0.686038	-1.99427	0.0522615	0.57943	-3.84759
499323100	499323100	7	100128653	LOC100128653	uncharacterized LOC100128653	-0.232396	-0.657063	-1.54074	0.130451	0.658789	-4.38331
499319410	499319410	5	728586	LINC01183	long intergenic non-protein coding RNA 1183	0.232394	1.45553	2.21318	0.0320489	0.546435	-3.55012
499337791	499337791	13	105370247	LOC105370247	uncharacterized LOC105370247	0.23234	1.08834	1.69385	0.0972712	0.628959	-4.21531
499351265	499351265	21	150082	LCA5L	Leber congenital amaurosis 5-like	-0.23222	-0.0690118	-1.83669	0.0729298	0.60256	-4.04657
499341641	499341641	15	80154	GOLGA2P10	golgin A2 pseudogene 10	-0.232203	1.85988	-1.75498	0.0861346	0.617401	-4.14449
499352343	499352343	22	100996598	LOC100996598	uncharacterized LOC100996598	0.232198	1.45233	2.04007	0.0472959	0.570864	-3.78733
499345770	499345770	17	102606463	LINC01152	long intergenic non-protein coding RNA 1152	0.231947	0.0356759	2.27886	0.0275179	0.546435	-3.45636
499307489	499307489	1	6277	S100A6	S100 calcium binding protein A6	-0.231804	5.9018	-1.79678	0.0791489	0.60903	-4.09486
499328094	499328094	9	25822	DNAJB5	DnaJ (Hsp40) homolog, subfamily B, member 5	-0.231562	2.65345	-1.45304	0.153216	0.683748	-4.47331
499351178	499351178	21	861	RUNX1	runt-related transcription factor 1	0.231511	1.42497	1.32598	0.191602	0.711661	-4.59539
499351710	499351710	22	728418	POM121L7	POM121 transmembrane nucleoporin-like 7	-0.231504	-1.26219	-1.63326	0.10946	0.640749	-4.28342
499344241	499344241	17	1770	DNAH9	dynein, axonemal, heavy chain 9	0.231483	1.97858	1.77847	0.0821477	0.610467	-4.11672
499353142	499353142	X	11040	PIM2	Pim-2 proto-oncogene, serine/threonine kinase	-0.231435	2.39319	-1.99293	0.0524125	0.57943	-3.84933
499335398	499335398	12	100233209	PCED1B-AS1	PCED1B antisense RNA 1	0.231405	0.137767	2.06508	0.0447615	0.565025	-3.75397
499328901	499328901	9	158435	LOC158435	uncharacterized LOC158435	0.231396	-0.0181147	2.1522	0.0368351	0.551845	-3.63535
499318886	499318886	5	728723	ZBED3-AS1	ZBED3 antisense RNA 1	0.231009	1.0981	2.13492	0.0383009	0.551845	-3.65917
499321185	499321185	6	629	CFB	complement factor B	-0.230807	1.01125	-1.20823	0.233331	0.739081	-4.69949
499308117	499308117	1	60676	PAPPA2	pappalysin 2	0.230466	-0.0259837	1.76977	0.0836058	0.613874	-4.12704
499324799	499324799	7	100420226	LOC100420226	argininosuccinate synthase 1 pseudogene	0.230359	0.841945	1.88776	0.0655784	0.594362	-3.98352
499325580	499325580	7	105375591	LOC105375591	uncharacterized LOC105375591	-0.230307	0.491836	-1.73276	0.0900538	0.61987	-4.17048
499349927	499349927	20	105372580	LOC105372580	uncharacterized LOC105372580	-0.230291	0.450365	-1.63926	0.1082	0.638019	-4.27678
499324811	499324811	7	286006	LSMEM1	leucine-rich single-pass membrane protein 1	-0.230289	1.24863	-0.786863	0.435526	0.845571	-4.99753
499319790	499319790	5	105378217	LOC105378217	uncharacterized LOC105378217	0.230286	-1.22932	2.23346	0.0305841	0.546435	-3.52139
499331135	499331135	10	143282	FGFBP3	fibroblast growth factor binding protein 3	-0.230166	-0.388296	-2.52871	0.0150598	0.543807	-3.08203
499344751	499344751	17	124842	TMEM132E	transmembrane protein 132E	-0.230023	0.620368	-1.6849	0.0989981	0.630391	-4.22551
499354038	499354038	X	105373330	LOC105373330	uncharacterized LOC105373330	-0.229867	0.736632	-1.73239	0.0901195	0.61987	-4.17091
499315751	499315751	4	100533734	LOC100533734	HERV-FRD provirus ancestral Env polyprotein pseudogene	0.229764	1.21164	2.0392	0.0473864	0.570915	-3.78848
499320144	499320144	5	105377735	LOC105377735	uncharacterized LOC105377735	0.229734	-0.649409	1.77692	0.0824058	0.611174	-4.11856
499330933	499330933	10	642361	LOC642361	uncharacterized LOC642361	0.229732	0.324089	1.98102	0.0537791	0.582576	-3.86482
499350140	499350140	20	55969	C20orf24	chromosome 20 open reading frame 24	-0.229645	3.79442	-2.77205	0.0080995	0.543807	-2.69275
499322139	499322139	6	64208	POPDC3	popeye domain containing 3	-0.229615	2.41551	-1.7191	0.0925339	0.620693	-4.18631
499354460	499354460	X	215	ABCD1	ATP-binding cassette, sub-family D (ALD), member 1	0.229456	-0.238442	2.30372	0.0259582	0.546435	-3.42036
499327760	499327760	9	90865	IL33	interleukin 33	-0.229395	2.77401	-1.18145	0.243689	0.744041	-4.72193
499305638	499305638	1	79729	SH3D21	SH3 domain containing 21	-0.229299	1.65205	-1.52029	0.135501	0.665912	-4.40471
499343473	499343473	16	105371337	LOC105371337	105371337	0.229104	-0.548268	1.66243	0.103445	0.634278	-4.2509
499324740	499324740	7	222256	CDHR3	cadherin-related family member 3	0.228816	2.24035	2.18101	0.0345006	0.549274	-3.59531
499347640	499347640	19	10535	RNASEH2A	ribonuclease H2, subunit A	-0.228795	1.17236	-1.66558	0.102811	0.633718	-4.24735
499323099	499323099	7	7975	MAFK	v-maf avian musculoaponeurotic fibrosarcoma oncogene homolog K	-0.228719	2.31794	-1.7373	0.089241	0.618425	-4.16519
499330245	499330245	10	1326	MAP3K8	mitogen-activated protein kinase kinase kinase 8	0.228628	2.02284	1.8355	0.0731083	0.60256	-4.04802
499347652	499347652	19	811	CALR	calreticulin	-0.228602	6.28199	-2.67913	0.010302	0.543807	-2.84409
499323345	499323345	7	346389	MACC1	metastasis associated in colon cancer 1	0.228421	-1.07547	2.34046	0.0237972	0.546435	-3.36663
499340005	499340005	14	7127	TNFAIP2	tumor necrosis factor, alpha-induced protein 2	0.228334	1.6111	1.86438	0.0688624	0.594362	-4.01257
499334090	499334090	11	54734	RAB39A	RAB39A, member RAS oncogene family	-0.228314	2.14165	-1.39717	0.169279	0.693648	-4.52821
499336210	499336210	12	1848	DUSP6	dual specificity phosphatase 6	-0.22829	3.06211	-1.78145	0.0816539	0.610467	-4.11318
499336660	499336660	12	105370009	LOC105370009	uncharacterized LOC105370009	0.22811	0.0611983	1.1227	0.267574	0.759178	-4.76953
499305140	499305140	1	105376805	LOC105376805	uncharacterized LOC105376805	-0.228056	1.75596	-1.02729	0.309828	0.781083	-4.84201
499325514	499325514	7	83590	TMUB1	transmembrane and ubiquitin-like domain containing 1	-0.227984	1.62104	-1.90325	0.0634777	0.593123	-3.96412
499309956	499309956	2	6546	SLC8A1	solute carrier family 8 (sodium/calcium exchanger), member 1	-0.227962	6.77341	-2.05694	0.045573	0.567978	-3.76486
499339983	499339983	14	3320	HSP90AA1	heat shock protein 90kDa alpha (cytosolic), class A member 1	-0.227958	8.50678	-1.4097	0.165569	0.691477	-4.51607
499345427	499345427	17	4831	NME2	NME/NM23 nucleoside diphosphate kinase 2	-0.22793	5.92534	-3.50828	0.00104298	0.543807	-1.39539
499318739	499318739	5	653188	GUSBP3	glucuronidase, beta pseudogene 3	0.227906	4.43259	2.69761	0.00982429	0.543807	-2.81425
499330014	499330014	10	105376425	LOC105376425	uncharacterized LOC105376425	0.227691	2.73441	2.19607	0.0333333	0.547701	-3.57422
499342155	499342155	16	4913	NTHL1	nth endonuclease III-like 1 (E. coli)	-0.227512	1.73953	-2.69469	0.00989836	0.543807	-2.81897
499305995	499305995	1	100418820	PHBP12	prohibitin pseudogene 12	0.2275	0.785381	2.15924	0.0362517	0.551845	-3.62559
499314834	499314834	3	339855	KY	kyphoscoliosis peptidase	0.227254	0.880231	2.07928	0.0433754	0.560216	-3.73489
499328837	499328837	9	84270	C9orf89	chromosome 9 open reading frame 89	-0.227172	2.77136	-2.28061	0.0274056	0.546435	-3.45384
499327190	499327190	8	100128685	SLC16A14P1	solute carrier family 16, member 14 pseudogene 1	0.22713	-0.957512	1.42989	0.159722	0.689828	-4.4963
499313837	499313837	3	105377092	LOC105377092	uncharacterized LOC105377092	0.227	-0.278554	2.53015	0.0150061	0.543807	-3.0798
499320895	499320895	6	7718	ZNF165	zinc finger protein 165	-0.226963	-0.529729	-2.27776	0.0275887	0.546435	-3.45794
499343632	499343632	16	105371371	LOC105371371	SH3 domain-binding protein 1-like	0.226835	0.140331	1.21496	0.230778	0.738014	-4.69378
499349323	499349323	19	79763	ISOC2	isochorismatase domain containing 2	-0.226782	2.78698	-2.97681	0.00469463	0.543807	-2.3484
499310926	499310926	2	100130391	YWHAQP5	YWHAQ pseudogene 5	0.226683	1.55938	2.78687	0.00779152	0.543807	-2.66832
499317571	499317571	4	7097	TLR2	toll-like receptor 2	0.226492	2.72458	1.04926	0.299716	0.777059	-4.82586
499343277	499343277	16	105371305	LOC105371305	uncharacterized LOC105371305	0.226375	0.772362	2.22792	0.030978	0.546435	-3.52925
499349695	499349695	20	100131208	SNAP25-AS1	SNAP25 antisense RNA 1	-0.226319	3.7928	-2.49869	0.0162215	0.543807	-3.12843
499315296	499315296	3	105374216	LOC105374216	uncharacterized LOC105374216	0.226301	1.67429	2.6647	0.0106898	0.543807	-2.8673
499335173	499335173	12	100419930	CENPUP2	centromere protein U pseudogene 2	-0.226236	-0.0306968	-1.44149	0.156436	0.686222	-4.48482
499330056	499330056	10	8029	CUBN	cubilin (intrinsic factor-cobalamin receptor)	0.226189	0.594755	2.83129	0.00693193	0.543807	-2.59461
499331759	499331759	10	105378567	LOC105378567	uncharacterized LOC105378567	-0.226145	0.637396	-1.10866	0.273525	0.763568	-4.78058
499331251	499331251	10	60370	AVPI1	arginine vasopressin-induced 1	-0.226109	2.12553	-2.39362	0.0209555	0.543807	-3.28781
499320438	499320438	6	221749	PXDC1	PX domain containing 1	-0.226027	2.62089	-1.9057	0.0631511	0.593123	-3.96105
499311891	499311891	2	339751	MLK7-AS1	MLK7 antisense RNA 1	-0.225947	-1.11666	-1.65424	0.105104	0.634278	-4.26007
499321477	499321477	6	705	BYSL	bystin-like	-0.225578	1.25073	-2.67639	0.0103746	0.543807	-2.8485
499348541	499348541	19	162989	DEDD2	death effector domain containing 2	-0.225098	2.8149	-1.46227	0.150683	0.682085	-4.46406
499308446	499308446	1	100420877	SLC25A39P1	solute carrier family 25, member 39 pseudogene 1	-0.224882	0.350822	-1.97626	0.0543343	0.582576	-3.87099
499305168	499305168	1	8659	ALDH4A1	aldehyde dehydrogenase 4 family, member A1	-0.224776	3.39022	-1.8742	0.0674661	0.594362	-4.0004
499322872	499322872	6	6950	TCP1	t-complex 1	-0.224753	5.56339	-2.49327	0.0164395	0.543807	-3.13675
499311999	499311999	2	100506866	TTN-AS1	TTN antisense RNA 1	-0.22473	1.92039	-2.63582	0.0115064	0.543807	-2.91351
499315681	499315681	3	100874214	TM4SF19-AS1	TM4SF19 antisense RNA 1	0.224704	1.01698	2.53013	0.0150067	0.543807	-3.07982
499328713	499328713	9	649166	LOC649166	eukaryotic translation initiation factor 3, subunit J pseudogene	0.224663	-0.44567	2.40834	0.0202248	0.543807	-3.26577
499311344	499311344	2	2840	GPR17	G protein-coupled receptor 17	0.224472	1.69147	1.14679	0.257587	0.753234	-4.75028
499314159	499314159	3	105377194	LOC105377194	uncharacterized LOC105377194	0.224425	0.615346	1.10317	0.275874	0.765332	-4.78486
499330096	499330096	10	100129337	EIF4BP2	eukaryotic translation initiation factor 4B pseudogene 2	0.22435	0.508365	2.12333	0.0393129	0.551845	-3.67507
499321164	499321164	6	1192	CLIC1	chloride intracellular channel 1	-0.224307	4.03396	-1.57326	0.122731	0.651636	-4.34877
499307989	499307989	1	92342	METTL18	methyltransferase like 18	-0.224107	1.43289	-2.19828	0.0331645	0.547701	-3.57111
499328818	499328818	9	1842	ECM2	extracellular matrix protein 2, female organ and adipocyte specific	0.223969	2.45718	1.19705	0.237616	0.742012	-4.70892
499348895	499348895	19	147872	CCDC155	coiled-coil domain containing 155	0.223762	-1.30565	2.14493	0.037446	0.551845	-3.64539
499334048	499334048	11	834	CASP1	caspase 1, apoptosis-related cysteine peptidase	-0.223585	1.84545	-1.43121	0.159344	0.689518	-4.49499
499312922	499312922	2	5510	PPP1R7	protein phosphatase 1, regulatory subunit 7	-0.223569	4.56917	-3.17583	0.00271088	0.543807	-2.00067
499316329	499316329	4	100418743	CCNL2P1	cyclin L2 pseudogene 1	-0.223514	1.90802	-2.17503	0.0349738	0.551697	-3.60364
499311733	499311733	2	105373716	LOC105373716	uncharacterized LOC105373716	-0.223507	2.2443	-2.34162	0.0237314	0.546435	-3.36491
499308821	499308821	1	105372956	LOC105372956	uncharacterized LOC105372956	0.223504	2.28172	1.59173	0.118514	0.649783	-4.32888
499311513	499311513	2	100421125	LOC100421125	structural maintenance of chromosomes 4 pseudogene	0.223283	0.71193	1.89111	0.06512	0.594328	-3.97934
499312697	499312697	2	10356	HMGB1P3	high mobility group box 1 pseudogene 3	0.223114	0.80349	1.79178	0.0799578	0.60903	-4.10084
499342169	499342169	16	283870	BRICD5	BRICHOS domain containing 5	-0.223105	1.75308	-2.08818	0.0425266	0.5584	-3.72288
499332528	499332528	11	196294	IMMP1L	IMP1 inner mitochondrial membrane peptidase-like (S. cerevisiae)	-0.223056	2.18378	-2.22367	0.0312834	0.546435	-3.53528
499340606	499340606	15	653073	GOLGA8J	golgin A8 family, member J	0.222907	0.634004	2.09222	0.0421456	0.5584	-3.71742
499306527	499306527	1	101927952	LOC101927952	uncharacterized LOC101927952	0.222895	0.352977	2.68322	0.0101944	0.543807	-2.83749
499308487	499308487	1	391155	KRT8P29	keratin 8 pseudogene 29	0.222844	-1.07262	1.42286	0.161738	0.691477	-4.5032
499341709	499341709	15	4828	NMB	neuromedin B	-0.222786	1.69888	-1.07026	0.290265	0.77269	-4.81011
499334668	499334668	12	100652846	CACNA1C-AS1	CACNA1C antisense RNA 1	-0.222742	-0.795746	-1.6843	0.0991148	0.630391	-4.22619
499346399	499346399	18	171586	ABHD3	abhydrolase domain containing 3	-0.222539	2.5002	-2.16666	0.0356461	0.551845	-3.61529
499334095	499334095	11	160140	C11orf65	chromosome 11 open reading frame 65	0.222386	0.457225	2.12806	0.0388971	0.551845	-3.66859
499334784	499334784	12	7167	TPI1	triosephosphate isomerase 1	-0.222342	7.2529	-2.30166	0.0260842	0.546435	-3.42335
499305459	499305459	1	83667	SESN2	sestrin 2	-0.22211	1.47414	-1.2254	0.226861	0.737674	-4.68486
499321703	499321703	6	90523	MLIP	muscular LMNA-interacting protein	-0.222107	1.55538	-1.22557	0.226795	0.737674	-4.68471
499324556	499324556	7	1577	CYP3A5	cytochrome P450, family 3, subfamily A, polypeptide 5	0.222097	0.618852	2.71046	0.00950425	0.543807	-2.79342
499342105	499342105	16	115939	TSR3	TSR3, 20S rRNA accumulation, homolog (S. cerevisiae)	-0.222036	3.32746	-3.36092	0.00160162	0.543807	-1.66713
499333478	499333478	11	100310854	SNRPCP12	small nuclear ribonucleoprotein polypeptide C pseudogene 12	0.22178	1.51038	2.22455	0.0312198	0.546435	-3.53403
499320818	499320818	6	29777	ABT1	activator of basal transcription 1	-0.221675	1.63845	-3.43677	0.00128569	0.543807	-1.5279
499341607	499341607	15	57214	CEMIP	cell migration inducing protein, hyaluronan binding	-0.221503	1.44396	-1.1508	0.25595	0.75248	-4.74704
499311122	499311122	2	205251	LINC00116	long intergenic non-protein coding RNA 116	-0.221458	1.3439	-2.09379	0.0419987	0.557495	-3.71529
499314341	499314341	3	105374029	LOC105374029	uncharacterized LOC105374029	0.221336	0.384677	1.87031	0.0680164	0.594362	-4.00523
499305513	499305513	1	2170	FABP3	fatty acid binding protein 3, muscle and heart	-0.221312	5.12303	-1.51603	0.136572	0.669113	-4.40914
499353779	499353779	X	51186	WBP5	WW domain binding protein 5	-0.221224	4.20502	-2.36563	0.0224113	0.543807	-3.32946
499346339	499346339	18	102724615	LOC102724615	uncharacterized LOC102724615	0.220945	0.834813	1.8519	0.0706714	0.59734	-4.02795
499328899	499328899	9	100188953	LINC00092	long intergenic non-protein coding RNA 92	0.220876	1.03772	1.96873	0.0552217	0.583268	-3.88073
499333153	499333153	11	399900	LOC399900	uncharacterized LOC399900	-0.220852	0.137252	-1.60661	0.115202	0.644791	-4.31271
499308055	499308055	1	391139	GOT2P2	glutamic-oxaloacetic transaminase 2 pseudogene 2	0.220658	-0.562007	1.48408	0.144825	0.675355	-4.44199
499329771	499329771	9	643210	EHMT1-IT1	EHMT1 intronic transcript 1	0.220621	0.0122502	2.29333	0.0266004	0.546435	-3.43544
499318145	499318145	5	83853	ROPN1L	rhophilin associated tail protein 1-like	0.220545	1.57484	2.0687	0.0444043	0.563792	-3.74911
499321336	499321336	6	4736	RPL10A	ribosomal protein L10a	-0.220535	7.07801	-2.53924	0.0146709	0.543807	-3.06567
499310445	499310445	2	105374806	LOC105374806	uncharacterized LOC105374806	0.220513	-0.385215	2.18504	0.0341849	0.549268	-3.58968
499347343	499347343	19	100421483	LOC100421483	transforming growth factor, beta receptor 1 pseudogene	0.220455	3.34832	2.96498	0.00484753	0.543807	-2.36867
499310569	499310569	2	8802	SUCLG1	succinate-CoA ligase, alpha subunit	-0.22044	4.42714	-3.36627	0.0015771	0.543807	-1.65736
499334061	499334061	11	105369471	LOC105369471	uncharacterized LOC105369471	0.220437	0.639359	1.81109	0.0768695	0.603009	-4.07765
499339730	499339730	14	26175	TMEM251	transmembrane protein 251	-0.22042	2.32892	-3.01193	0.0042667	0.543807	-2.28793
499343984	499343984	17	124976	SPNS2	spinster homolog 2 (Drosophila)	-0.220391	3.43172	-1.88532	0.0659144	0.594362	-3.98656
499329585	499329585	9	6835	SURF2	surfeit 2	-0.220371	2.11688	-2.48276	0.0168703	0.543807	-3.15289
499338997	499338997	14	105370475	LOC105370475	uncharacterized LOC105370475	0.220066	2.78854	1.45706	0.152109	0.682721	-4.46928
499326874	499326874	8	100421444	LOC100421444	glucosamine-phosphate N-acetyltransferase 1 pseudogene	-0.220058	1.52016	-1.97378	0.0546243	0.583113	-3.87419
499310284	499310284	2	102724233	LOC102724233	uncharacterized LOC102724233	0.219848	0.510481	1.31561	0.195032	0.71428	-4.60491
499331524	499331524	10	26033	ATRNL1	attractin-like 1	-0.219837	6.41792	-2.55695	0.014037	0.543807	-3.03806
499347186	499347186	19	374872	C19orf35	chromosome 19 open reading frame 35	0.219833	0.0770893	1.57991	0.121197	0.650936	-4.34163
499329915	499329915	10	100507127	LINC00707	long intergenic non-protein coding RNA 707	0.219784	0.0588502	1.73788	0.0891375	0.618425	-4.16452
499340920	499340920	15	2923	PDIA3	protein disulfide isomerase family A, member 3	-0.219671	5.04012	-2.95195	0.00502148	0.543807	-2.39096
499329357	499329357	9	11224	RPL35	ribosomal protein L35	-0.219594	7.2834	-3.16192	0.00281864	0.543807	-2.02537
499326327	499326327	8	1978	EIF4EBP1	eukaryotic translation initiation factor 4E binding protein 1	-0.219575	1.5074	-1.58573	0.11987	0.650764	-4.33536
499308528	499308528	1	284576	LEMD1-AS1	LEMD1 antisense RNA 1	0.219564	-0.317728	2.45622	0.0180041	0.543807	-3.19342
499319874	499319874	5	26112	CCDC69	coiled-coil domain containing 69	0.219513	1.66567	2.3411	0.0237612	0.546435	-3.36569
499346962	499346962	18	100505797	LOC100505797	myosin heavy chain IB-like	-0.219502	1.11155	-1.45791	0.151876	0.682721	-4.46843
499311300	499311300	2	84365	NIFK	nucleolar protein interacting with the FHA domain of MKI67	-0.219442	3.273	-2.26523	0.0284081	0.546435	-3.47598
499351641	499351641	22	54584	GNB1L	guanine nucleotide binding protein (G protein), beta polypeptide 1-like	-0.219381	0.0791594	-1.40167	0.167939	0.692682	-4.52386
499331518	499331518	10	100130319	TAF9BP2	TAF9B RNA polymerase II, TATA box binding protein (TBP)-associated factor, 31kDa pseudogene 2	-0.219335	-0.262477	-1.64427	0.107155	0.638019	-4.2712
499324589	499324589	7	79690	GAL3ST4	galactose-3-O-sulfotransferase 4	0.219312	1.09839	2.08424	0.0429001	0.559707	-3.7282
499314779	499314779	3	11222	MRPL3	mitochondrial ribosomal protein L3	-0.219292	4.05215	-2.80163	0.00749537	0.543807	-2.6439
499346395	499346395	18	80000	GREB1L	growth regulation by estrogen in breast cancer-like	-0.219267	1.46148	-1.68475	0.0990269	0.630391	-4.22568
499325894	499325894	8	83648	FAM167A	family with sequence similarity 167, member A	0.219083	3.07901	1.95321	0.0570896	0.587064	-3.90069
499348250	499348250	19	390924	EEF1A1P7	eukaryotic translation elongation factor 1 alpha 1 pseudogene 7	-0.218993	-0.314796	-1.57017	0.123448	0.654047	-4.35208
499321869	499321869	6	1347	COX7A2	cytochrome c oxidase subunit VIIa polypeptide 2 (liver)	-0.218931	5.90723	-2.57014	0.013581	0.543807	-3.01739
499343641	499343641	16	123872	DNAAF1	dynein, axonemal, assembly factor 1	0.218795	2.56941	1.7226	0.0918938	0.62061	-4.18227
499353330	499353330	X	4523	MTHFD1P1	methylenetetrahydrofolate dehydrogenase (NADP+ dependent) 1 pseudogene 1	0.218769	-0.425978	2.12642	0.039041	0.551845	-3.67084
499346524	499346524	18	100421591	LOC100421591	family with sequence similarity 76, member A pseudogene	0.218707	-0.0554355	1.30419	0.198863	0.715528	-4.61531
499342775	499342775	16	654483	BOLA2B	bolA family member 2B	-0.218503	1.74282	-2.82412	0.0070644	0.543807	-2.60655
499306056	499306056	1	100133211	LOC100133211	related RAS viral (r-ras) oncogene homolog 2 pseudogene	0.218474	0.398777	1.78775	0.0806155	0.609349	-4.10566
499319451	499319451	5	101927693	LOC101927693	uncharacterized LOC101927693	0.218426	0.0564715	1.83257	0.0735523	0.60256	-4.0516
499336992	499336992	12	5426	POLE	polymerase (DNA directed), epsilon, catalytic subunit	0.218268	2.14636	1.15792	0.253064	0.749342	-4.74127
499308680	499308680	1	7779	SLC30A1	solute carrier family 30 (zinc transporter), member 1	-0.218249	3.51022	-2.44164	0.0186559	0.543807	-3.21556
499331087	499331087	10	3437	IFIT3	interferon-induced protein with tetratricopeptide repeats 3	0.218209	3.61121	1.94297	0.0583519	0.588094	-3.9138
499313092	499313092	3	6538	SLC6A11	solute carrier family 6 (neurotransmitter transporter), member 11	0.218141	2.07555	1.32448	0.192096	0.711889	-4.59677
499308323	499308323	1	730190	ZNF101P2	zinc finger protein 101 pseudogene 2	0.218063	0.453029	1.49921	0.140869	0.670876	-4.4265
499346787	499346787	18	100885779	LINC-ROR	long intergenic non-protein coding RNA, regulator of reprogramming	0.218003	-1.1113	1.67516	0.100906	0.631803	-4.23655
499343957	499343957	17	100422717	LOC100422717	pterin-4 alpha-carbinolamine dehydratase/dimerization cofactor of hepatocyte nuclear factor 1 alpha (TCF1) 2 pseudogene	-0.217685	0.558395	-1.65424	0.105105	0.634278	-4.26008
499342164	499342164	16	100507303	SNHG19	small nucleolar RNA host gene 19	-0.217626	2.41077	-1.79843	0.0788827	0.608553	-4.09288
499324458	499324458	7	105375403	LOC105375403	uncharacterized LOC105375403	-0.217604	-0.132792	-1.56468	0.124732	0.654738	-4.35795
499351896	499351896	22	91319	DERL3	derlin 3	-0.217579	-0.786341	-1.6809	0.0997778	0.631075	-4.23005
499348676	499348676	19	90332	EXOC3L2	exocyst complex component 3-like 2	0.217252	-0.408712	1.74398	0.0880556	0.61746	-4.15738
499310037	499310037	2	105374583	LOC105374583	uncharacterized LOC105374583	0.217224	-0.782636	1.72934	0.0906683	0.620179	-4.17445
499336911	499336911	12	100419932	LOC100419932	FGFR1 oncogene partner 2 pseudogene	0.21713	2.43735	2.48388	0.0168239	0.543807	-3.15117
499325206	499325206	7	4708	NDUFB2	NADH dehydrogenase (ubiquinone) 1 beta subcomplex, 2, 8kDa	-0.217081	5.69336	-3.12476	0.0031265	0.543807	-2.09105
499327998	499327998	9	100129250	TOPORS-AS1	TOPORS antisense RNA 1	-0.216937	1.52645	-1.72613	0.0912501	0.620179	-4.17817
499342716	499342716	16	27040	LAT	linker for activation of T cells	0.216912	0.228507	1.45409	0.152927	0.683156	-4.47226
499338503	499338503	14	6297	SALL2	spalt-like transcription factor 2	0.21689	3.53785	2.62035	0.0119671	0.543807	-2.93814
499326595	499326595	8	100505532	LINC01301	long intergenic non-protein coding RNA 1301	-0.216783	-0.54533	-1.93007	0.0599769	0.590691	-3.93024
499305873	499305873	1	1263	PLK3	polo-like kinase 3	-0.216676	1.03014	-1.06363	0.293225	0.774684	-4.81511
499310579	499310579	2	9168	TMSB10	thymosin beta 10	-0.216329	8.32027	-2.12033	0.0395789	0.551845	-3.67918
499349464	499349464	19	105372480	LOC105372480	uncharacterized LOC105372480	-0.216261	1.21699	-1.93609	0.0592131	0.588094	-3.92257
499333616	499333616	11	84957	RELT	RELT tumor necrosis factor receptor	-0.216114	1.27188	-2.16777	0.0355563	0.551845	-3.61375
499346680	499346680	18	105372102	LOC105372102	uncharacterized LOC105372102	-0.216057	-0.890193	-1.55432	0.127179	0.656453	-4.36896
499316828	499316828	4	51023	MRPS18C	mitochondrial ribosomal protein S18C	-0.216006	3.24446	-3.03463	0.00400977	0.543807	-2.24862
499332670	499332670	11	9537	TP53I11	tumor protein p53 inducible protein 11	-0.215996	2.23014	-1.02169	0.312441	0.783402	-4.84608
499308220	499308220	1	647070	LOC647070	uncharacterized LOC647070	0.215838	2.0762	2.41512	0.019896	0.543807	-3.25558
499331241	499331241	10	5223	PGAM1	phosphoglycerate mutase 1 (brain)	-0.215802	6.69482	-2.47128	0.0173526	0.543807	-3.17046
499317222	499317222	4	401149	LINC01061	long intergenic non-protein coding RNA 1061	0.215688	-0.327564	1.44139	0.156464	0.686222	-4.48492
499314781	499314781	3	105374114	LOC105374114	uncharacterized LOC105374114	0.215615	-0.418427	1.51804	0.136065	0.667377	-4.40705
499351273	499351273	21	10317	B3GALT5	UDP-Gal:betaGlcNAc beta 1,3-galactosyltransferase, polypeptide 5	0.215514	0.97535	2.03034	0.0483148	0.571556	-3.80022
499344632	499344632	17	51268	PIPOX	pipecolic acid oxidase	0.215425	1.92702	1.81102	0.0768809	0.603009	-4.07773
499347316	499347316	19	126328	NDUFA11	NADH dehydrogenase (ubiquinone) 1 alpha subcomplex, 11, 14.7kDa	-0.215396	4.4943	-2.63845	0.0114298	0.543807	-2.90932
499315703	499315703	3	4241	MFI2	antigen p97 (melanoma associated) identified by monoclonal antibodies 133.2 and 96.5	-0.215314	-0.00496193	-1.69714	0.0966439	0.627671	-4.21156
499335381	499335381	12	105369745	LOC105369745	uncharacterized LOC105369745	0.215217	1.23785	1.84903	0.0710928	0.597626	-4.03147
499318839	499318839	5	84340	GFM2	G elongation factor, mitochondrial 2	-0.215202	3.59235	-2.54502	0.0144612	0.543807	-3.05668
499331602	499331602	10	196051	PPAPDC1A	phosphatidic acid phosphatase type 2 domain containing 1A	-0.215029	3.59503	-2.36327	0.0225378	0.543807	-3.33295
499348236	499348236	19	53827	FXYD5	FXYD domain containing ion transport regulator 5	0.214874	2.40911	2.11559	0.0400013	0.551845	-3.68564
499327615	499327615	8	79581	SLC52A2	solute carrier family 52 (riboflavin transporter), member 2	-0.214856	1.53999	-2.4715	0.0173433	0.543807	-3.17013
499335497	499335497	12	91010	FMNL3	formin-like 3	0.214657	3.06424	2.66076	0.0107979	0.543807	-2.87362
499330924	499330924	10	50639	MBL3P	mannose-binding lectin family member 3, pseudogene	0.214644	0.0306541	1.53123	0.13278	0.662544	-4.3933
499313750	499313750	3	10991	SLC38A3	solute carrier family 38, member 3	0.214444	2.0985	1.60679	0.115161	0.644791	-4.31251
499339801	499339801	14	51527	GSKIP	GSK3B interacting protein	-0.214377	3.57789	-2.41799	0.0197583	0.543807	-3.25126
499317786	499317786	4	101928551	LOC101928551	uncharacterized LOC101928551	0.214365	-1.23135	1.41129	0.1651	0.691477	-4.51452
499310451	499310451	2	200424	TET3	tet methylcytosine dioxygenase 3	-0.214353	2.39781	-1.43099	0.159408	0.689518	-4.49521
499308890	499308890	1	105373112	LOC105373112	uncharacterized LOC105373112	0.214326	1.26266	2.11022	0.0404855	0.551845	-3.69297
499311560	499311560	2	55843	ARHGAP15	Rho GTPase activating protein 15	0.214248	1.84159	1.81609	0.0760852	0.602991	-4.0716
499323205	499323205	7	221960	CCZ1B	CCZ1 vacuolar protein trafficking and biogenesis associated homolog B (S. cerevisiae)	-0.214154	3.5995	-1.5899	0.118926	0.649875	-4.33086
499308895	499308895	1	83881	MIXL1	Mix paired-like homeobox	0.214114	-1.11383	1.39244	0.170697	0.694912	-4.53277
499333938	499333938	11	55693	KDM4D	lysine (K)-specific demethylase 4D	0.214114	-1.0579	1.50474	0.139445	0.669479	-4.42081
499330177	499330177	10	100420143	HSPA8P3	heat shock 70kDa protein 8 pseudogene 3	0.21409	0.607986	2.21667	0.0317923	0.546435	-3.54519
499347021	499347021	18	2587	GALR1	galanin receptor 1	-0.214084	-1.52521	-1.08898	0.282015	0.768037	-4.79583
499333272	499333272	11	51504	TRMT112	tRNA methyltransferase 11-2 homolog (S. cerevisiae)	-0.214012	4.11728	-3.52139	0.00100351	0.543807	-1.37097
499341792	499341792	15	56964	WDR93	WD repeat domain 93	0.214008	0.308905	1.52944	0.133222	0.663506	-4.39517
499331036	499331036	10	728190	NUTM2A-AS1	NUTM2A antisense RNA 1	-0.213982	2.46369	-2.22429	0.031239	0.546435	-3.53441
499310481	499310481	2	84695	LOXL3	lysyl oxidase-like 3	0.213942	1.06696	2.65582	0.0109351	0.543807	-2.88155
499354112	499354112	X	3547	IGSF1	immunoglobulin superfamily, member 1	0.213874	1.91756	1.04806	0.30026	0.777059	-4.82674
499348281	499348281	19	4868	NPHS1	nephrosis 1, congenital, Finnish type (nephrin)	0.213789	-0.382418	2.99612	0.00445457	0.543807	-2.31519
499347996	499347996	19	100422298	LOC100422298	iron-sulfur cluster assembly 1 homolog (S. cerevisiae) pseudogene	0.213703	1.43516	2.49866	0.0162227	0.543807	-3.12847
499316999	499316999	4	64116	SLC39A8	solute carrier family 39 (zinc transporter), member 8	-0.213684	2.27336	-2.519	0.015427	0.543807	-3.09708
499309479	499309479	2	100506299	ID2-AS1	ID2 antisense RNA 1 (head to head)	0.213579	1.14631	1.39543	0.169799	0.694774	-4.52989
499315034	499315034	3	27230	SERP1	stress-associated endoplasmic reticulum protein 1	-0.213449	4.6432	-2.91933	0.00548262	0.543807	-2.4465
499335521	499335521	12	84987	COX14	COX14 cytochrome c oxidase assembly factor	-0.213377	3.78385	-2.69177	0.00997312	0.543807	-2.8237
499326663	499326663	8	137872	ADHFE1	alcohol dehydrogenase, iron containing, 1	0.213213	2.33399	1.47376	0.147574	0.679116	-4.45246
499350702	499350702	20	51750	RTEL1	regulator of telomere elongation helicase 1	0.213198	1.478	1.82189	0.075186	0.602991	-4.06458
499310878	499310878	2	81562	LMAN2L	lectin, mannose-binding 2-like	-0.213196	2.54758	-2.17324	0.0351171	0.551697	-3.60615
499352069	499352069	22	339665	SLC35E4	solute carrier family 35, member E4	-0.213177	0.979777	-2.35636	0.0229129	0.544403	-3.34318
499305555	499305555	1	728116	ZBTB8B	zinc finger and BTB domain containing 8B	-0.213164	0.354065	-2.12322	0.039323	0.551845	-3.67522
499327726	499327726	9	55664	CDC37L1	cell division cycle 37-like 1	-0.213133	3.40361	-2.55439	0.014127	0.543807	-3.04205
499339024	499339024	14	6235	RPS29	ribosomal protein S29	-0.213083	6.93403	-2.41957	0.0196829	0.543807	-3.24889
499312831	499312831	2	105373950	LOC105373950	uncharacterized LOC105373950	0.213058	-1.22008	1.99361	0.0523362	0.57943	-3.84845
499345362	499345362	17	5245	PHB	prohibitin	-0.212797	4.17551	-4.21607	0.000119731	0.543807	-0.0323863
499309920	499309920	2	1545	CYP1B1	cytochrome P450, family 1, subfamily B, polypeptide 1	-0.212781	1.68014	-1.13838	0.261045	0.755295	-4.75705
499347939	499347939	19	100419301	LOC100419301	ribosomal protein S8 pseudogene	0.212699	3.55402	2.08721	0.0426186	0.5584	-3.7242
499346065	499346065	17	51529	ANAPC11	anaphase promoting complex subunit 11	-0.212626	3.58699	-3.27444	0.00205175	0.543807	-1.82411
499350578	499350578	20	81027	TUBB1	tubulin, beta 1 class VI	-0.21258	0.376824	-0.928864	0.357963	0.802915	-4.91042
499344571	499344571	17	105371711	LOC105371711	uncharacterized LOC105371711	0.212533	0.261062	1.42211	0.161954	0.691477	-4.50394
499322570	499322570	6	101928461	LOC101928461	uncharacterized LOC101928461	-0.212472	0.44978	-0.971663	0.336462	0.794538	-4.88148
499346317	499346317	18	84617	TUBB6	tubulin, beta 6 class V	-0.212462	2.07738	-1.46081	0.151082	0.682721	-4.46553
499317630	499317630	4	5481	PPID	peptidylprolyl isomerase D	-0.212186	4.21169	-2.33672	0.0240095	0.546435	-3.37212
499320911	499320911	6	64288	ZSCAN31	zinc finger and SCAN domain containing 31	-0.211962	2.41555	-2.17383	0.0350697	0.551697	-3.60532
499341540	499341540	15	400403	DNM1P9	DNM1 pseudogene 9	0.211906	-0.601348	2.56944	0.0136051	0.543807	-3.0185
499330772	499330772	10	5092	PCBD1	pterin-4 alpha-carbinolamine dehydratase/dimerization cofactor of hepatocyte nuclear factor 1 alpha	-0.211868	3.53883	-2.08356	0.0429651	0.559904	-3.72912
499322601	499322601	6	57224	NHSL1	NHS-like 1	0.211766	2.57139	2.80864	0.00735855	0.543807	-2.63228
499343730	499343730	16	8140	SLC7A5	solute carrier family 7 (amino acid transporter light chain, L system), member 5	-0.211754	3.70895	-1.56371	0.124959	0.65508	-4.35898
499307061	499307061	1	101929796	LOC101929796	notch homolog 2 N-terminal-like protein	-0.211752	2.29396	-1.40259	0.167667	0.692371	-4.52297
499308342	499308342	1	3075	CFH	complement factor H	-0.211727	3.2392	-1.31633	0.194793	0.71378	-4.60425
499329911	499329911	10	101928150	LOC101928150	uncharacterized LOC101928150	0.211685	-0.378025	2.59437	0.012779	0.543807	-2.97928
499315887	499315887	4	2121	EVC	Ellis van Creveld syndrome	0.211607	1.1811	2.58182	0.0131888	0.543807	-2.99904
499323858	499323858	7	23480	SEC61G	Sec61 gamma subunit	-0.211564	4.22059	-2.45777	0.017936	0.543807	-3.19106
499319606	499319606	5	202051	SPATA24	spermatogenesis associated 24	0.211541	0.812986	2.51753	0.0154835	0.543807	-3.09936
499326857	499326857	8	79752	ZFAND1	zinc finger, AN1-type domain 1	-0.21143	3.77099	-2.67203	0.0104911	0.543807	-2.85552
499318347	499318347	5	643373	LOC643373	glucuronidase, beta pseudogene	0.21135	1.05606	2.8214	0.00711536	0.543807	-2.61109
499344333	499344333	17	100129396	FAM106CP	family with sequence similarity 106, member C, pseudogene	0.211258	1.40326	1.5398	0.130679	0.658789	-4.3843
499305974	499305974	1	79656	BEND5	BEN domain containing 5	-0.211238	2.09755	-1.57769	0.121708	0.651636	-4.34402
499323740	499323740	7	644907	RPL32P18	ribosomal protein L32 pseudogene 18	-0.211236	-0.111672	-1.68168	0.0996249	0.631075	-4.22916
499322462	499322462	6	154075	SAMD3	sterile alpha motif domain containing 3	-0.211198	1.24528	-1.85753	0.06985	0.594362	-4.02102
499335582	499335582	12	85340	KRT90P	keratin 90 pseudogene	0.211169	-0.411488	2.71975	0.00927879	0.543807	-2.77832
499309719	499309719	2	751599	TPM3P7	tropomyosin 3 pseudogene 7	0.211156	-0.135247	2.12865	0.0388452	0.551845	-3.66777
499326507	499326507	8	8601	RGS20	regulator of G-protein signaling 20	-0.211137	2.79704	-1.43628	0.157904	0.688797	-4.48998
499312192	499312192	2	101927547	ANKRD44-IT1	ANKRD44 intronic transcript 1 (non-protein coding)	0.210912	0.00426319	1.40984	0.165527	0.691477	-4.51593
499307189	499307189	1	101928979	LOC101928979	uncharacterized LOC101928979	-0.210873	1.41712	-1.8767	0.067115	0.594362	-3.9973
499328933	499328933	9	100499484	LOC100499484	SUGT1-1300002K09Rik pseudogene	0.210859	0.94114	2.61133	0.0122433	0.543807	-2.95244
499346052	499346052	17	339231	16	ADP-ribosylation factor-like 16	-0.210816	3.32074	-2.7057	0.00962157	0.543807	-2.80114
499305235	499305235	1	100506801	LOC100506801	uncharacterized LOC100506801	-0.210569	-1.12638	-1.30502	0.198582	0.715528	-4.61455
499310655	499310655	2	101928152	LOC101928152	uncharacterized LOC101928152	-0.210552	-0.1505	-1.20954	0.232832	0.738871	-4.69838
499343493	499343493	16	463	ZFHX3	zinc finger homeobox 3	0.210523	1.54311	2.00737	0.050797	0.577702	-3.83046
499344172	499344172	17	54785	C17orf59	chromosome 17 open reading frame 59	-0.210458	1.08072	-2.00896	0.0506215	0.577702	-3.82837
499309221	499309221	1	100422536	FCF1P7	FCF1 pseudogene 7	0.21028	1.21245	1.67365	0.101204	0.631803	-4.23826
499322765	499322765	6	80129	CCDC170	coiled-coil domain containing 170	0.210262	0.538261	1.04935	0.299672	0.777059	-4.82578
499320462	499320462	6	10799	RPP40	ribonuclease P/MRP 40kDa subunit	-0.210236	1.29841	-2.11658	0.0399131	0.551845	-3.6843
499324529	499324529	7	100419643	LOC100419643	ring finger protein 14 pseudogene	0.210147	-0.416833	1.95395	0.0569995	0.587064	-3.89974
499304911	499304911	1	2023	ENO1	enolase 1, (alpha)	-0.21009	7.86743	-2.73173	0.00899539	0.543807	-2.75881
499333395	499333395	11	25855	BRMS1	breast cancer metastasis suppressor 1	-0.210072	2.75583	-2.65135	0.0110606	0.543807	-2.88871
499320764	499320764	6	8366	HIST1H4B	histone cluster 1, H4b	-0.209862	3.8848	-1.64036	0.10797	0.638019	-4.27555
499319645	499319645	5	373863	DND1	DND microRNA-mediated repression inhibitor 1	-0.209861	0.323317	-1.55197	0.127741	0.656453	-4.37145
499316438	499316438	4	100420613	LRRC34P2	leucine rich repeat containing 34 pseudogene 2	0.209849	1.47363	2.19116	0.0337099	0.549268	-3.58111
499330614	499330614	10	80114	BICC1	BicC family RNA binding protein 1	0.209826	0.78441	1.59444	0.117905	0.648599	-4.32595
499347154	499347154	19	10975	UQCR11	ubiquinol-cytochrome c reductase, complex III subunit XI	-0.209703	4.25231	-3.5588	0.00089864	0.543807	-1.30109
499319729	499319729	5	89848	FCHSD1	FCH and double SH3 domains 1	-0.209526	1.2573	-1.65526	0.104897	0.634278	-4.25893
499306841	499306841	1	55791	LRIF1	ligand dependent nuclear receptor interacting factor 1	-0.20944	2.95893	-2.22657	0.0310748	0.546435	-3.53117
499348840	499348840	19	653677	SEC1P	secretory blood group 1, pseudogene	0.209431	-1.09793	1.38486	0.172987	0.696993	-4.54005
499329751	499329751	9	10383	TUBB4B	tubulin, beta 4B class IVb	-0.209394	5.7002	-2.28807	0.0269303	0.546435	-3.44305
499349682	499349682	20	105372520	LOC105372520	uncharacterized LOC105372520	-0.209215	-0.0980081	-1.44948	0.154203	0.684441	-4.47687
499340033	499340033	14	9556	C14orf2	chromosome 14 open reading frame 2	-0.209079	5.89774	-2.18334	0.0343175	0.549268	-3.59205
499348503	499348503	19	641649	TMEM91	transmembrane protein 91	-0.209076	1.60937	-1.67464	0.101008	0.631803	-4.23714
499348538	499348538	19	5452	POU2F2	POU class 2 homeobox 2	0.209007	0.0182781	1.76432	0.0845304	0.614563	-4.13348
499353344	499353344	X	100533730	LOC100533730	HERV-FRD provirus ancestral Env polyprotein pseudogene	0.208868	0.189073	1.59968	0.116735	0.646987	-4.32026
499320178	499320178	5	402236	OR1X1P	olfactory receptor, family 1, subfamily X, member 1 pseudogene	0.208863	1.67953	1.92656	0.0604251	0.590691	-3.93469
499306927	499306927	1	347675	EIF2S2P5	eukaryotic translation initiation factor 2, subunit 2 beta pseudogene 5	0.208824	0.19576	2.24564	0.029733	0.546435	-3.50404
499307154	499307154	1	100996740	LOC100996740	uncharacterized LOC100996740	-0.208809	2.15738	-2.32292	0.0248077	0.546435	-3.39235
499309291	499309291	1	114548	NLRP3	NLR family, pyrin domain containing 3	0.208785	0.894328	1.78112	0.0817087	0.610467	-4.11357
499342181	499342181	16	650655	ABCA17P	ATP-binding cassette, sub-family A (ABC1), member 17, pseudogene	-0.20872	-0.146601	-1.74268	0.0882849	0.61766	-4.1589
499345141	499345141	17	113277	TMEM106A	transmembrane protein 106A	0.20867	1.14231	2.1916	0.0336758	0.549268	-3.58049
499345261	499345261	17	100506084	ARL17B	ADP-ribosylation factor-like 17B	-0.208655	2.01742	-1.57423	0.122506	0.651636	-4.34773
499328782	499328782	9	6850	SYK	spleen tyrosine kinase	0.208562	2.12963	2.11924	0.0396759	0.551845	-3.68067
499338177	499338177	13	93081	TEX30	testis expressed 30	-0.208518	1.11296	-2.32137	0.0248987	0.546435	-3.39461
499305640	499305640	1	83931	STK40	serine/threonine kinase 40	-0.208454	2.33011	-1.6505	0.105872	0.63493	-4.26426
499318917	499318917	5	9456	HOMER1	homer homolog 1 (Drosophila)	-0.208438	4.16089	-1.68014	0.099927	0.631103	-4.23091
499324915	499324915	7	154865	IQUB	IQ motif and ubiquitin domain containing	0.208379	1.21175	2.13078	0.0386596	0.551845	-3.66485
499312950	499312950	2	285093	RTP5	receptor (chemosensory) transporter protein 5 (putative)	-0.20835	3.99828	-1.14484	0.258384	0.753916	-4.75185
499348504	499348504	19	56915	EXOSC5	exosome component 5	-0.208143	1.98487	-2.59204	0.0128542	0.543807	-2.98295
499328857	499328857	9	158257	MIRLET7DHG	MIRLET7D host gene (non-protein coding)	-0.208136	1.83825	-2.11041	0.0404688	0.551845	-3.69272
499333568	499333568	11	100133315	LOC100133315	transient receptor potential cation channel, subfamily C, member 2-like	0.20808	0.0236534	1.7203	0.0923138	0.62061	-4.18492
499311161	499311161	2	10461	MERTK	MER proto-oncogene, tyrosine kinase	0.208027	3.61482	2.13607	0.0382021	0.551845	-3.65759
499329462	499329462	9	29941	PKN3	protein kinase N3	-0.208016	-0.561179	-1.20678	0.233882	0.73939	-4.70072
499315379	499315379	3	4711	NDUFB5	NADH dehydrogenase (ubiquinone) 1 beta subcomplex, 5, 16kDa	-0.207965	5.22181	-2.99442	0.00447517	0.543807	-2.31811
499348393	499348393	19	643669	CCER2	coiled-coil glutamate-rich protein 2	-0.207965	-1.03704	-1.10599	0.274664	0.764582	-4.78266
499319620	499319620	5	100505636	LINC01024	long intergenic non-protein coding RNA 1024	0.207927	0.0392643	2.18684	0.0340441	0.549268	-3.58715
499315876	499315876	4	101928279	LOC101928279	uncharacterized LOC101928279	0.207908	-0.351479	1.92594	0.0605046	0.590691	-3.93548
499345863	499345863	17	2584	GALK1	galactokinase 1	-0.207903	0.789406	-1.16187	0.25147	0.748762	-4.73804
499310409	499310409	2	8291	DYSF	dysferlin	-0.207765	1.79292	-1.49841	0.141077	0.670876	-4.42733
499323395	499323395	7	90693	CCDC126	coiled-coil domain containing 126	-0.207717	2.32595	-3.2515	0.00218994	0.543807	-1.86543
499324297	499324297	7	105375359	LOC105375359	uncharacterized LOC105375359	0.207642	0.780727	1.61286	0.113834	0.643946	-4.30588
499343658	499343658	16	83716	CRISPLD2	cysteine-rich secretory protein LCCL domain containing 2	-0.207562	1.3778	-1.5002	0.140613	0.670593	-4.42549
499343837	499343837	17	105377826	LOC105377826	uncharacterized LOC105377826	0.20753	1.64037	1.52433	0.134491	0.66485	-4.4005
499324195	499324195	7	55695	NSUN5	NOP2/Sun domain family, member 5	-0.207433	1.75301	-2.96838	0.00480307	0.543807	-2.36284
499353458	499353458	X	100420758	LOC100420758	poly(A) binding protein, nuclear 1 pseudogene	0.207408	0.623297	2.00088	0.0515173	0.577702	-3.83895
499320300	499320300	5	8878	SQSTM1	sequestosome 1	-0.207247	5.59002	-2.25306	0.0292251	0.546435	-3.49344
499311022	499311022	2	64965	MRPS9	mitochondrial ribosomal protein S9	-0.207216	3.3206	-3.07206	0.00361771	0.543807	-2.18348
499339044	499339044	14	283551	LINC01588	long intergenic non-protein coding RNA 1588	-0.207142	-0.103242	-1.8654	0.0687153	0.594362	-4.0113
499331288	499331288	10	644573	SPCS2P2	signal peptidase complex subunit 2 homolog (S. cerevisiae) pseudogene 2	0.207121	1.77263	2.18886	0.0338875	0.549268	-3.58433
499331605	499331605	10	283089	WDR11-AS1	WDR11 antisense RNA 1	0.207113	1.69038	2.72968	0.00904329	0.543807	-2.76215
499331692	499331692	10	283038	LOC283038	uncharacterized LOC283038	0.206966	-1.3169	1.85806	0.0697724	0.594362	-4.02036
499317576	499317576	4	54798	DCHS2	dachsous cadherin-related 2	0.206944	1.7906	1.63914	0.108224	0.638019	-4.27691
499351451	499351451	21	84221	SPATC1L	spermatogenesis and centriole associated 1-like	-0.206705	1.58226	-1.64362	0.107291	0.638019	-4.27193
499320605	499320605	6	9308	CD83	CD83 molecule	-0.206617	2.64033	-1.41334	0.164503	0.691477	-4.51252
499327957	499327957	9	56832	IFNK	interferon, kappa	0.206601	0.711988	1.89849	0.0641173	0.593468	-3.9701
499322887	499322887	6	80350	LPAL2	lipoprotein, Lp(a)-like 2, pseudogene	0.206523	-0.184614	2.34387	0.0236048	0.546435	-3.3616
499315810	499315810	4	105374351	LOC105374351	uncharacterized LOC105374351	0.206487	0.472605	1.72652	0.0911804	0.620179	-4.17773
499334370	499334370	11	399959	MIR100HG	mir-100-let-7a-2 cluster host gene (non-protein coding)	-0.206456	4.32632	-2.43953	0.0187519	0.543807	-3.21875
499350882	499350882	21	4764	NF1P3	neurofibromin 1 pseudogene 3	0.20644	-0.151287	2.33797	0.0239381	0.546435	-3.37028
499307977	499307977	1	101928596	LOC101928596	probable tumor suppressor protein MN1	-0.2064	-0.517664	-1.58599	0.11981	0.650764	-4.33508
499329722	499329722	9	286257	C9orf142	chromosome 9 open reading frame 142	-0.206382	2.97058	-2.51106	0.0157332	0.543807	-3.10935
499312638	499312638	2	100419814	LOC100419814	ankyrin repeat domain 49 pseudogene	-0.206285	1.86902	-1.92302	0.0608802	0.590691	-3.93918
499343890	499343890	17	84981	MIR22HG	MIR22 host gene (non-protein coding)	-0.206159	1.38119	-1.23492	0.223329	0.734565	-4.67666
499339110	499339110	14	10979	FERMT2	fermitin family member 2	-0.206132	4.56143	-2.28108	0.0273752	0.546435	-3.45315
499336584	499336584	12	89894	TMEM116	transmembrane protein 116	-0.206117	2.66686	-2.66494	0.0106832	0.543807	-2.86691
499351649	499351649	22	421	ARVCF	armadillo repeat gene deleted in velocardiofacial syndrome	0.206065	2.33854	1.46243	0.150638	0.682085	-4.46389
499348892	499348892	19	8463	TEAD2	TEA domain family member 2	-0.206002	0.927919	-1.28386	0.205824	0.721874	-4.63363
499305294	499305294	1	3399	ID3	inhibitor of DNA binding 3, dominant negative helix-loop-helix protein	-0.205906	4.19963	-1.54046	0.130517	0.658789	-4.3836
499309806	499309806	2	2355	FOSL2	FOS-like antigen 2	-0.205863	4.02121	-1.34647	0.18496	0.70556	-4.57638
499318788	499318788	5	5370	PMCHL2	pro-melanin-concentrating hormone-like 2, pseudogene	0.205675	-0.789649	1.72226	0.0919549	0.62061	-4.18266
499339287	499339287	14	9495	AKAP5	A kinase (PRKA) anchor protein 5	-0.20559	3.5879	-1.50495	0.139391	0.669479	-4.4206
499313757	499313757	3	7866	IFRD2	interferon-related developmental regulator 2	-0.205548	1.44261	-2.22649	0.0310808	0.546435	-3.53129
499324119	499324119	7	8460	TPST1	tyrosylprotein sulfotransferase 1	-0.205459	3.8941	-1.44813	0.154578	0.684441	-4.47821
499351455	499351455	21	54059	YBEY	ybeY metallopeptidase (putative)	-0.205319	2.11193	-1.94233	0.0584314	0.588094	-3.91461
499329491	499329491	9	28989	NTMT1	N-terminal Xaa-Pro-Lys N-methyltransferase 1	-0.205229	2.52159	-2.64767	0.0111647	0.543807	-2.89459
499321504	499321504	6	4201	MEA1	male-enhanced antigen 1	-0.205188	4.36468	-3.01776	0.0041993	0.543807	-2.27785
499321213	499321213	6	101929163	LOC101929163	uncharacterized LOC101929163	0.20517	0.0908204	1.69703	0.0966641	0.627671	-4.21168
499305194	499305194	1	644068	RPS14P3	ribosomal protein S14 pseudogene 3	-0.204972	0.512819	-1.86502	0.0687702	0.594362	-4.01177
499324263	499324263	7	51657	STYXL1	serine/threonine/tyrosine interacting-like 1	-0.20494	3.14931	-2.40676	0.0203023	0.543807	-3.26814
499331862	499331862	11	100506211	MIR210HG	MIR210 host gene (non-protein coding)	-0.204783	0.575211	-1.20588	0.234224	0.73939	-4.70147
499331846	499331846	11	10410	IFITM3	interferon induced transmembrane protein 3	-0.204648	6.16093	-1.27325	0.20953	0.723862	-4.64309
499341980	499341980	15	79705	LRRK1	leucine-rich repeat kinase 1	0.204611	1.49111	2.72189	0.00922766	0.543807	-2.77485
499310208	499310208	2	130872	AHSA2	AHA1, activator of heat shock 90kDa protein ATPase homolog 2 (yeast)	-0.20459	4.57683	-1.70099	0.0959114	0.62714	-4.20715
499328833	499328833	9	89846	FGD3	FYVE, RhoGEF and PH domain containing 3	0.204582	0.254985	1.77374	0.0829377	0.61207	-4.12233
499343330	499343330	16	3299	HSF4	heat shock transcription factor 4	-0.204399	1.98609	-2.52071	0.0153618	0.543807	-3.09443
499320828	499320828	6	729392	POM121L6P	POM121 transmembrane nucleoporin-like 6 pseudogene	0.204392	3.28642	2.6153	0.0121212	0.543807	-2.94615
499330362	499330362	10	441666	LOC441666	zinc finger protein 91 pseudogene	0.20437	2.13079	2.18715	0.0340198	0.549268	-3.58671
499323605	499323605	7	313	AOAH	acyloxyacyl hydrolase (neutrophil)	0.204198	2.13185	2.03376	0.0479541	0.571556	-3.79569
499338883	499338883	14	55012	PPP2R3C	protein phosphatase 2, regulatory subunit B'''', gamma	-0.204176	3.40737	-3.80649	0.000427231	0.543807	-0.831225
499314615	499314615	3	84561	SLC12A8	solute carrier family 12, member 8	-0.204051	1.95566	-1.54909	0.128432	0.657429	-4.37451
499325193	499325193	7	100134229	JHDM1D-AS1	JHDM1D antisense RNA 1 (head to head)	-0.204018	0.587931	-1.94357	0.0582773	0.588094	-3.91303
499348486	499348486	19	1550	CYP2A7P1	cytochrome P450, family 2, subfamily A, polypeptide 7 pseudogene 1	0.203927	-1.54594	1.64522	0.10696	0.637623	-4.27015
499315127	499315127	3	647033	PA2G4P4	proliferation-associated 2G4 pseudogene 4	0.203917	-0.292842	1.828	0.0742471	0.602725	-4.05716
499350138	499350138	20	60436	TGIF2	TGFB-induced factor homeobox 2	0.203909	0.428409	2.21789	0.0317031	0.546435	-3.54346
499347822	499347822	19	100420015	HMGB3P29	high mobility group box 3 pseudogene 29	0.20386	1.91631	2.68628	0.0101148	0.543807	-2.83256
499344372	499344372	17	83450	LRRC48	leucine rich repeat containing 48	0.203847	1.56772	1.50033	0.14058	0.670593	-4.42536
499339237	499339237	14	51804	SIX4	SIX homeobox 4	-0.203794	1.19877	-2.36111	0.0226546	0.543807	-3.33616
499324805	499324805	7	100271215	RPL7AP42	ribosomal protein L7a pseudogene 42	0.203732	2.62726	2.13389	0.0383905	0.551845	-3.66059
499346969	499346969	18	1528	CYB5A	cytochrome b5 type A (microsomal)	-0.203716	3.30086	-2.70639	0.00960451	0.543807	-2.80002
499353983	499353983	X	6170	RPL39	ribosomal protein L39	-0.203604	7.26661	-2.49801	0.0162488	0.543807	-3.12948
499349562	499349562	20	6628	SNRPB	small nuclear ribonucleoprotein polypeptides B and B1	-0.203503	3.14653	-1.86747	0.0684202	0.594362	-4.00874
499314592	499314592	3	100506826	MYLK-AS1	MYLK antisense RNA 1	0.203425	0.431316	1.70095	0.0959204	0.62714	-4.2072
499335478	499335478	12	10376	TUBA1B	tubulin, alpha 1b	-0.203335	8.19811	-2.09376	0.0420009	0.557495	-3.71532
499304743	499304743	1	1855	DVL1	dishevelled segment polarity protein 1	-0.20332	4.16371	-2.25303	0.0292272	0.546435	-3.49348
499322734	499322734	6	80329	ULBP1	UL16 binding protein 1	-0.203208	0.220947	-1.04659	0.30093	0.777134	-4.82783
499346552	499346552	18	105372062	LOC105372062	uncharacterized LOC105372062	0.203157	1.23773	2.42038	0.0196443	0.543807	-3.24767
499327011	499327011	8	100288748	LOC100288748	uncharacterized LOC100288748	0.20307	0.868156	2.07265	0.0440175	0.562513	-3.74381
499322434	499322434	6	387357	THEMIS	thymocyte selection associated	0.202894	-0.878286	1.10953	0.273153	0.76354	-4.7799
499323640	499323640	7	100506776	TRG-AS1	T cell receptor gamma locus antisense RNA 1	0.202891	-1.08005	1.83708	0.0728701	0.60256	-4.04609
499306930	499306930	1	10286	BCAS2	breast carcinoma amplified sequence 2	-0.20269	4.21956	-2.48928	0.0166019	0.543807	-3.14289
499333120	499333120	11	220001	VWCE	von Willebrand factor C and EGF domains	0.202554	-0.340467	1.32928	0.19052	0.711004	-4.59234
499333371	499333371	11	10589	DRAP1	DR1-associated protein 1 (negative cofactor 2 alpha)	-0.202525	4.19001	-3.05365	0.00380584	0.543807	-2.21558
499353777	499353777	X	84707	BEX2	brain expressed X-linked 2	-0.202519	5.90226	-1.96698	0.0554294	0.583268	-3.88298
499338434	499338434	14	57820	CCNB1IP1	cyclin B1 interacting protein 1, E3 ubiquitin protein ligase	-0.202516	3.29601	-2.97073	0.00477262	0.543807	-2.35882
499343852	499343852	17	359845	FAM101B	family with sequence similarity 101, member B	-0.202294	1.97244	-1.64073	0.107891	0.638019	-4.27513
499339361	499339361	14	100996664	LOC100996664	uncharacterized LOC100996664	0.20226	1.89072	1.50637	0.139028	0.669479	-4.41914
499337924	499337924	13	100505538	RBM26-AS1	RBM26 antisense RNA 1	0.202252	-0.192727	1.38621	0.17258	0.696421	-4.53876
499350227	499350227	20	64900	LPIN3	lipin 3	-0.202171	1.12771	-1.84403	0.0718314	0.60051	-4.03759
499315905	499315905	4	55330	BLOC1S4	biogenesis of lysosomal organelles complex-1, subunit 4, cappuccino	-0.202171	1.25202	-3.13318	0.00305401	0.543807	-2.07619
499329332	499329332	9	286204	CRB2	crumbs family member 2	0.20215	2.5371	1.59778	0.117158	0.64787	-4.32232
499334678	499334678	12	101929469	LOC101929469	uncharacterized protein ENSP00000372125	0.202126	-0.756467	1.66066	0.103802	0.634278	-4.25289
499321556	499321556	6	3326	HSP90AB1	heat shock protein 90kDa alpha (cytosolic), class B member 1	-0.202035	8.15881	-1.86377	0.06895	0.594362	-4.01332
499347185	499347185	19	4946	OAZ1	ornithine decarboxylase antizyme 1	-0.202001	7.54294	-2.95457	0.00498603	0.543807	-2.38648
499313010	499313010	3	105376935	LOC105376935	uncharacterized LOC105376935	-0.201804	0.960879	-2.40928	0.0201787	0.543807	-3.26435
499349414	499349414	19	388567	ZNF749	zinc finger protein 749	-0.201795	2.21999	-3.12602	0.00311551	0.543807	-2.08882
499354746	499354746	Y	23758	SFPQP1	splicing factor proline/glutamine-rich (polypyrimidine tract binding protein associated) pseudogene 1	0.201753	-1.42458	1.89925	0.0640147	0.593468	-3.96915
499305325	499305325	1	90529	STPG1	sperm-tail PG-rich repeat containing 1	-0.201597	1.54637	-2.38902	0.0211891	0.543807	-3.29469
499314934	499314934	3	731755	LOC731755	eukaryotic translation initiation factor 2-alpha kinase 1 pseudogene	0.20153	-0.0519437	1.37778	0.175149	0.698192	-4.54682
499333522	499333522	11	595	CCND1	cyclin D1	-0.201462	2.33761	-1.89711	0.0643031	0.593468	-3.97182
499331873	499331873	11	105376508	LOC105376508	uncharacterized LOC105376508	-0.201415	1.16991	-1.08177	0.285171	0.770052	-4.80136
499312845	499312845	2	9208	LRRFIP1	leucine rich repeat (in FLII) interacting protein 1	-0.20132	4.2886	-2.02117	0.0492929	0.57457	-3.81232
499331054	499331054	10	100271271	RPL11P3	ribosomal protein L11 pseudogene 3	0.201232	1.62985	1.74892	0.0871893	0.617401	-4.15161
499347323	499347323	19	100128144	LOC100128144	ribosomal protein L32 pseudogene	-0.201194	1.85564	-1.86128	0.069308	0.594362	-4.01639
499322281	499322281	6	101927768	LOC101927768	uncharacterized LOC101927768	-0.20118	0.0805	-2.12043	0.0395698	0.551845	-3.67904
499346086	499346086	17	9123	SLC16A3	solute carrier family 16 (monocarboxylate transporter), member 3	-0.201092	1.40904	-0.753144	0.455323	0.850992	-5.01617
499348623	499348623	19	7673	ZNF222	zinc finger protein 222	-0.201087	1.45428	-2.71599	0.00936956	0.543807	-2.78445
499325537	499325537	7	63917	GALNT11	polypeptide N-acetylgalactosaminyltransferase 11	-0.201086	4.28048	-2.35473	0.0230024	0.544403	-3.3456
499340079	499340079	14	1397	CRIP2	cysteine-rich protein 2	-0.201069	4.45514	-2.0451	0.0467759	0.570414	-3.78064
499347591	499347591	19	284391	ZNF844	zinc finger protein 844	-0.201039	3.03789	-2.68309	0.0101978	0.543807	-2.8377
499338121	499338121	13	105370331	LOC105370331	uncharacterized LOC105370331	0.201002	0.358081	2.51758	0.0154816	0.543807	-3.09928
499318661	499318661	5	100130733	LRRC70	leucine rich repeat containing 70	0.200949	0.95679	1.97924	0.0539855	0.582576	-3.86712
499316779	499316779	4	56978	PRDM8	PR domain containing 8	0.200945	2.89596	1.43556	0.158109	0.688797	-4.49069
499352036	499352036	22	29796	UQCR10	ubiquinol-cytochrome c reductase, complex III subunit X	-0.200914	5.22223	-2.94542	0.00511068	0.543807	-2.4021
499309736	499309736	2	92749	DRC1	dynein regulatory complex subunit 1	0.200873	0.815629	1.02931	0.308887	0.78091	-4.84054
499304814	499304814	1	63976	PRDM16	PR domain containing 16	0.200857	0.64422	1.98528	0.0532871	0.581725	-3.85929
499312214	499312214	2	23314	SATB2	SATB homeobox 2	-0.200845	2.43548	-1.75837	0.0855496	0.617225	-4.1405
499352034	499352034	22	164633	CABP7	calcium binding protein 7	-0.200822	4.52222	-1.13066	0.264247	0.757699	-4.76322
499331906	499331906	11	105376516	LOC105376516	uncharacterized LOC105376516	-0.200803	-0.161062	-1.77822	0.08219	0.610467	-4.11702
499308919	499308919	1	100126822	LOC100126822	ubiquitin-like modifier activating enzyme 5 pseudogene	0.200734	2.954	2.92965	0.00533253	0.543807	-2.42896
499348548	499348548	19	5050	PAFAH1B3	platelet-activating factor acetylhydrolase 1b, catalytic subunit 3 (29kDa)	-0.200726	2.57229	-2.16815	0.0355258	0.551845	-3.61322
499313863	499313863	3	7086	TKT	transketolase	-0.200711	5.25592	-2.20471	0.0326792	0.546435	-3.56207
499307272	499307272	1	400818	NBPF9	neuroblastoma breakpoint family, member 9	0.200686	3.1839	3.43506	0.00129209	0.543807	-1.53106
499313086	499313086	3	6396	SEC13	SEC13 homolog (S. cerevisiae)	-0.200607	4.21383	-3.06309	0.00370823	0.543807	-2.19912
499307627	499307627	1	7203	CCT3	chaperonin containing TCP1, subunit 3 (gamma)	-0.20057	5.63216	-2.7066	0.00959942	0.543807	-2.79969
499319490	499319490	5	3308	HSPA4	heat shock 70kDa protein 4	-0.200567	5.48865	-1.97447	0.0545441	0.58271	-3.87331
499320176	499320176	5	84321	THOC3	THO complex 3	-0.200463	4.08976	-1.21584	0.230447	0.738014	-4.69303
499350175	499350175	20	7052	TGM2	transglutaminase 2	-0.200392	3.56071	-1.34859	0.184282	0.704956	-4.57439
499351038	499351038	21	100379661	GRIK1-AS2	GRIK1 antisense RNA 2	0.20039	0.343623	1.1671	0.249377	0.747112	-4.73377
499346012	499346012	17	105371922	LOC105371922	uncharacterized LOC105371922	0.200368	-1.07423	1.9618	0.0560487	0.58557	-3.88965
499334001	499334001	11	85016	C11orf70	chromosome 11 open reading frame 70	0.200308	1.18411	1.65854	0.10423	0.634278	-4.25526
499316254	499316254	4	102723415	LOC102723415	uncharacterized LOC102723415	0.200169	0.562179	1.54952	0.128329	0.657429	-4.37405
499350645	499350645	20	28231	SLCO4A1	solute carrier organic anion transporter family, member 4A1	-0.200062	2.74312	-0.897962	0.374031	0.813035	-4.93055
499328874	499328874	9	101928119	LOC101928119	uncharacterized LOC101928119	0.200021	-0.364868	1.41218	0.164841	0.691477	-4.51365
499309752	499309752	2	100128731	OST4	oligosaccharyltransferase 4 homolog (S. cerevisiae)	-0.19991	5.3962	-3.1071	0.00328362	0.543807	-2.12211
499326502	499326502	8	100507516	LOC100507516	uncharacterized LOC100507516	0.199803	0.535053	1.57792	0.121656	0.651636	-4.34378
499326070	499326070	8	6440	SFTPC	surfactant protein C	-0.199786	-0.193304	-1.06198	0.293967	0.775152	-4.81636
499349034	499349034	19	2109	ETFB	electron-transfer-flavoprotein, beta polypeptide	-0.199778	4.36087	-2.48344	0.0168421	0.543807	-3.15184
499322843	499322843	6	6993	DYNLT1	dynein, light chain, Tctex-type 1	-0.199724	3.60473	-2.41783	0.0197661	0.543807	-3.25151
499316462	499316462	4	100506514	LOC100506514	uncharacterized LOC100506514	0.199636	-0.308961	1.9793	0.0539796	0.582576	-3.86705
499342519	499342519	16	728276	CLEC19A	C-type lectin domain family 19, member A	0.199618	-0.329896	1.5807	0.121017	0.650936	-4.34078
499349055	499349055	19	729975	LINC01530	long intergenic non-protein coding RNA 1530	0.199611	2.71983	2.40749	0.0202665	0.543807	-3.26705
499353326	499353326	X	474343	SPIN2B	spindlin family, member 2B	-0.199369	2.34353	-2.33106	0.024334	0.546435	-3.38043
499351246	499351246	21	2114	ETS2	v-ets avian erythroblastosis virus E26 oncogene homolog 2	-0.199326	4.65059	-1.60501	0.115553	0.644791	-4.31445
499349789	499349789	20	100303755	PET117	PET117 homolog (S. cerevisiae)	-0.199224	2.75412	-2.11278	0.0402544	0.551845	-3.68949
499340447	499340447	15	8926	SNURF	SNRPN upstream reading frame	-0.199207	6.89365	-2.21285	0.0320734	0.546435	-3.55059
499322478	499322478	6	5169	ENPP3	ectonucleotide pyrophosphatase/phosphodiesterase 3	0.199095	-1.54715	1.35027	0.183745	0.704588	-4.57282
499350120	499350120	20	140823	ROMO1	reactive oxygen species modulator 1	-0.198962	3.75812	-2.4632	0.0176994	0.543807	-3.18279
499342249	499342249	16	283876	LINC00921	long intergenic non-protein coding RNA 921	0.198857	0.175454	1.94269	0.0583869	0.588094	-3.91416
499340809	499340809	15	5330	PLCB2	phospholipase C, beta 2	0.198847	2.09454	1.78976	0.0802875	0.60903	-4.10326
499335447	499335447	12	677815	SNORA34	small nucleolar RNA, H/ACA box 34	-0.198815	4.4588	-1.00282	0.321359	0.787995	-4.85962
499344703	499344703	17	55352	COPRS	coordinator of PRMT5, differentiation stimulator	-0.198728	4.93092	-2.75337	0.00850371	0.543807	-2.72342
499321264	499321264	6	6222	RPS18	ribosomal protein S18	-0.198326	7.9955	-2.87424	0.00618543	0.543807	-2.52269
499330337	499330337	10	100419868	ZNF33BP1	zinc finger protein 33B pseudogene 1	0.198284	0.599904	0.964174	0.340161	0.79585	-4.88663
499335789	499335789	12	10728	PTGES3	prostaglandin E synthase 3 (cytosolic)	-0.198144	6.38596	-1.9788	0.0540368	0.582576	-3.86769
499327004	499327004	8	105375649	LOC105375649	uncharacterized LOC105375649	-0.198126	1.07453	-1.22382	0.227448	0.737674	-4.68621
499340626	499340626	15	100652840	LOC100652840	M-phase phosphoprotein 10 (U3 small nucleolar ribonucleoprotein) pseudogene	-0.198032	-0.0880879	-1.32874	0.190697	0.711025	-4.59284
499334785	499334785	12	84727	SPSB2	splA/ryanodine receptor domain and SOCS box containing 2	-0.197974	0.807637	-1.41259	0.164721	0.691477	-4.51325
499344125	499344125	17	1973	EIF4A1	eukaryotic translation initiation factor 4A1	-0.197873	5.73086	-1.85965	0.0695421	0.594362	-4.0184
499321576	499321576	6	105375077	LOC105375077	uncharacterized LOC105375077	0.197806	-0.902089	1.75242	0.0865781	0.617401	-4.14749
499305462	499305462	1	1104	RCC1	regulator of chromosome condensation 1	-0.197793	1.22831	-1.16402	0.250611	0.747747	-4.73629
499323075	499323075	7	441307	FLJ44511	uncharacterized LOC441307	-0.197761	-0.795272	-1.28111	0.20678	0.721874	-4.63609
499331853	499331853	11	105376506	LOC105376506	uncharacterized LOC105376506	-0.197754	8.78974	-2.2376	0.0302926	0.546435	-3.5155
499312844	499312844	2	105373958	LOC105373958	uncharacterized LOC105373958	-0.197546	0.503872	-1.88638	0.0657694	0.594362	-3.98525
499352111	499352111	22	105372999	LOC105372999	uncharacterized LOC105372999	0.19753	2.29058	1.44343	0.155892	0.685768	-4.48289
499318334	499318334	5	6897	TARS	threonyl-tRNA synthetase	-0.197523	3.98945	-2.51981	0.015396	0.543807	-3.09582
499316497	499316497	4	100271150	RPL17P19	ribosomal protein L17 pseudogene 19	-0.197513	2.5979	-1.72684	0.0911212	0.620179	-4.17735
499323514	499323514	7	105375217	LOC105375217	uncharacterized LOC105375217	0.197467	0.743763	1.69916	0.096259	0.62714	-4.20925
499333182	499333182	11	751071	METTL12	methyltransferase like 12	-0.197441	0.761317	-2.29699	0.0263726	0.546435	-3.43014
499322464	499322464	6	114801	TMEM200A	transmembrane protein 200A	-0.197278	2.37048	-1.50887	0.138389	0.669479	-4.41655
499348067	499348067	19	104472717	LINC01224	long intergenic non-protein coding RNA 1224	0.197277	-0.511876	1.95218	0.0572154	0.587327	-3.90201
499319942	499319942	5	26762	HAVCR1	hepatitis A virus cellular receptor 1	0.197235	0.177061	1.50189	0.140177	0.670305	-4.42375
499323821	499323821	7	10320	IKZF1	IKAROS family zinc finger 1 (Ikaros)	0.197087	1.2901	1.30843	0.197434	0.7154	-4.61146
499347482	499347482	19	59286	UBL5	ubiquitin-like 5	-0.197075	6.24889	-2.69679	0.00984514	0.543807	-2.81558
499328813	499328813	9	401541	CENPP	centromere protein P	0.197039	0.840619	1.5563	0.12671	0.656453	-4.36687
499354358	499354358	X	100131434	LINC00893	long intergenic non-protein coding RNA 893	0.196964	1.10337	2.00823	0.0507019	0.577702	-3.82933
499328860	499328860	9	100310841	VDAC1P11	voltage-dependent anion channel 1 pseudogene 11	0.196795	-0.892413	1.77221	0.083195	0.61277	-4.12415
499339111	499339111	14	105378181	LOC105378181	uncharacterized LOC105378181	-0.196772	-0.377566	-1.34154	0.186541	0.705727	-4.58098
499343461	499343461	16	7567	ZNF19	zinc finger protein 19	0.196764	0.570245	1.90695	0.0629846	0.593123	-3.95947
499343320	499343320	16	51647	FAM96B	family with sequence similarity 96, member B	-0.196701	4.62435	-2.87534	0.00616719	0.543807	-2.52083
499306861	499306861	1	140	ADORA3	adenosine A3 receptor	0.196701	2.56062	1.42282	0.161749	0.691477	-4.50324
499332185	499332185	11	283298	OLFML1	olfactomedin-like 1	0.196634	-0.0838135	1.63006	0.110136	0.642046	-4.28696
499354717	499354717	Y	728157	ANKRD20A6P	ankyrin repeat domain 20 family, member A6, pseudogene	-0.196634	1.95378	-1.07838	0.286667	0.771994	-4.80395
499304726	499304726	1	100506376	TTLL10-AS1	TTLL10 antisense RNA 1	0.196607	-0.382455	2.50585	0.0159371	0.543807	-3.11739
499307375	499307375	1	79005	SCNM1	sodium channel modifier 1	-0.196592	3.05557	-2.44351	0.018571	0.543807	-3.21272
499305844	499305844	1	533	ATP6V0B	ATPase, H+ transporting, lysosomal 21kDa, V0 subunit b	-0.196407	5.07581	-2.09767	0.0416371	0.556873	-3.71004
499311975	499311975	2	100861453	DNAJC19P5	DnaJ (Hsp40) homolog, subfamily C, member 19 pseudogene 5	0.196406	0.680677	1.04467	0.301806	0.777764	-4.82925
499323219	499323219	7	340267	COL28A1	collagen, type XXVIII, alpha 1	0.19639	0.874781	1.30403	0.198918	0.715528	-4.61546
499335991	499335991	12	645422	RPL10P12	ribosomal protein L10 pseudogene	-0.196383	1.45439	-1.55712	0.126515	0.656445	-4.366
499347627	499347627	19	51398	WDR83OS	WD repeat domain 83 opposite strand	-0.196352	4.35822	-3.16838	0.00276811	0.543807	-2.01391
499337858	499337858	13	105370259	LOC105370259	uncharacterized LOC105370259	0.196312	-1.06604	1.31265	0.196019	0.714691	-4.60761
499322787	499322787	6	389435	RPL27AP6	ribosomal protein L27a pseudogene 6	-0.196286	5.3717	-2.37901	0.0217043	0.543807	-3.30959
499344470	499344470	17	100996259	FAM106B	family with sequence similarity 106, member B	-0.1961	1.71417	-1.23978	0.221543	0.733633	-4.67246
499318853	499318853	5	3156	HMGCR	3-hydroxy-3-methylglutaryl-CoA reductase	-0.196031	4.49921	-2.00007	0.0516078	0.577702	-3.84001
499307654	499307654	1	149499	LRRC71	leucine rich repeat containing 71	0.195994	-0.0532706	1.35373	0.182647	0.703256	-4.56958
499353227	499353227	X	728239	MAGED4	melanoma antigen family D4	-0.195874	2.4893	-1.6007	0.116507	0.64692	-4.31914
499326754	499326754	8	157506	RDH10	retinol dehydrogenase 10 (all-trans)	-0.195836	2.23995	-1.63323	0.109465	0.640749	-4.28345
499350176	499350176	20	85449	KIAA1755	KIAA1755	0.195774	2.10152	1.86496	0.0687792	0.594362	-4.01185
499313704	499313704	3	3615	IMPDH2	IMP (inosine 5''-monophosphate) dehydrogenase 2	-0.195718	4.02574	-2.03148	0.0481941	0.571556	-3.7987
499333036	499333036	11	374393	FAM111B	family with sequence similarity 111, member B	0.195716	0.116354	2.36235	0.0225878	0.543807	-3.33433
499307517	499307517	1	10899	JTB	jumping translocation breakpoint	-0.1955	4.29806	-3.0095	0.00429504	0.543807	-2.29212
499324478	499324478	7	105375407	LOC105375407	uncharacterized LOC105375407	0.195487	0.102594	1.32603	0.191584	0.711661	-4.59534
499336739	499336739	12	51499	TRIAP1	TP53 regulated inhibitor of apoptosis 1	-0.19545	2.23492	-1.95703	0.0566243	0.587064	-3.89578
499351099	499351099	21	6647	SOD1	superoxide dismutase 1, soluble	-0.19544	7.19008	-2.87539	0.00616646	0.543807	-2.52075
499325922	499325922	8	100132923	FAM66D	family with sequence similarity 66, member D	-0.195435	1.23049	-1.20156	0.235881	0.741223	-4.70513
499327859	499327859	9	123	PLIN2	perilipin 2	-0.195387	2.84295	-0.955249	0.344604	0.797366	-4.89272
499334302	499334302	11	51399	TRAPPC4	trafficking protein particle complex 4	-0.19527	3.69185	-2.38215	0.0215414	0.543807	-3.30492
499329358	499329358	9	81873	ARPC5L	actin related protein 2/3 complex, subunit 5-like	-0.195204	3.93278	-1.99715	0.0519359	0.577912	-3.84383
499319441	499319441	5	3094	HINT1	histidine triad nucleotide binding protein 1	-0.195122	6.62314	-2.46297	0.0177092	0.543807	-3.18313
499352023	499352023	22	105377195	LOC105377195	uncharacterized LOC105377195	0.19506	-0.35582	1.80722	0.0774802	0.604366	-4.08231
499339850	499339850	14	7453	WARS	tryptophanyl-tRNA synthetase	-0.194942	4.51649	-1.5967	0.117398	0.648181	-4.32349
499326790	499326790	8	100192378	ZFHX4-AS1	ZFHX4 antisense RNA 1	-0.194931	-0.108282	-1.06838	0.291099	0.773568	-4.81153
499353703	499353703	X	94121	SYTL4	synaptotagmin-like 4	0.194862	3.13144	1.04677	0.300848	0.777059	-4.8277
499328955	499328955	9	54187	NANS	N-acetylneuraminic acid synthase	-0.194836	3.15942	-1.96843	0.0552572	0.583268	-3.88111
499320252	499320252	5	55651	NHP2	NHP2 ribonucleoprotein	-0.194829	4.50761	-2.86444	0.00634879	0.543807	-2.53915
499337608	499337608	13	105370205	LOC105370205	uncharacterized LOC105370205	0.194777	-0.477965	1.27509	0.208884	0.723104	-4.64146
499328973	499328973	9	10952	SEC61B	Sec61 beta subunit	-0.194611	4.35374	-2.1942	0.0334759	0.549268	-3.57684
499318139	499318139	5	22948	CCT5	chaperonin containing TCP1, subunit 5 (epsilon)	-0.194558	5.07945	-2.14067	0.037808	0.551845	-3.65127
499313608	499313608	3	102724297	LOC102724297	uncharacterized LOC102724297	0.194517	0.884266	1.44591	0.155196	0.685048	-4.48042
499334793	499334793	12	113246	C12orf57	chromosome 12 open reading frame 57	-0.194491	4.653	-2.70332	0.00968075	0.543807	-2.80499
499307779	499307779	1	105371466	LOC105371466	uncharacterized LOC105371466	0.194432	-0.252304	1.38022	0.174402	0.698165	-4.54449
499321389	499321389	6	5292	PIM1	Pim-1 proto-oncogene, serine/threonine kinase	-0.194402	2.01085	-1.06579	0.292256	0.773939	-4.81348
499313730	499313730	3	386724	AMIGO3	adhesion molecule with Ig-like domain 3	-0.1944	0.513244	-1.94704	0.0578481	0.588094	-3.9086
499345675	499345675	17	440459	SLC16A6P1	SLC16A6 pseudogene 1	0.194368	0.446309	2.36726	0.022324	0.543807	-3.32704
499307411	499307411	1	6281	S100A10	S100 calcium binding protein A10	-0.194357	3.22508	-0.890628	0.377911	0.814838	-4.93523
499315513	499315513	3	1974	EIF4A2	eukaryotic translation initiation factor 4A2	-0.194332	7.75885	-2.2074	0.0324777	0.546435	-3.55828
499313503	499313503	3	105377047	LOC105377047	uncharacterized LOC105377047	0.19429	0.595054	1.73674	0.0893403	0.618425	-4.16584
499327772	499327772	9	100418910	ACTG1P14	actin gamma 1 pseudogene 14	-0.194271	0.0646274	-1.76131	0.0850451	0.615733	-4.13704
499320717	499320717	6	57380	MRS2	MRS2 magnesium transporter	-0.194193	3.07475	-3.79234	0.00044603	0.543807	-0.858388
499308673	499308673	1	105372902	LOC105372902	uncharacterized LOC105372902	-0.194069	-0.830128	-1.39769	0.169123	0.693648	-4.52771
499326881	499326881	8	1875	E2F5	E2F transcription factor 5, p130-binding	-0.194059	1.57373	-2.31715	0.0251488	0.546435	-3.40079
499344421	499344421	17	10750	GRAP	GRB2-related adaptor protein	0.194059	0.117763	1.34185	0.186439	0.705727	-4.58068
499316481	499316481	4	3490	IGFBP7	insulin-like growth factor binding protein 7	-0.194039	5.47637	-1.90351	0.0634438	0.593123	-3.9638
499313825	499313825	3	25981	DNAH1	dynein, axonemal, heavy chain 1	0.194021	1.66417	1.9392	0.0588228	0.588094	-3.91861
499343176	499343176	16	4504	MT3	metallothionein 3	-0.193829	7.8861	-2.21366	0.0320138	0.546435	-3.54945
499330044	499330044	10	105376433	LOC105376433	uncharacterized LOC105376433	0.19381	1.35606	1.82798	0.0742505	0.602725	-4.05718
499307323	499307323	1	441907	LOC441907	ribosomal protein L6 pseudogene	0.193778	0.208729	1.28352	0.205942	0.721874	-4.63394
499345068	499345068	17	83538	TTC25	tetratricopeptide repeat domain 25	0.193766	0.565264	1.6734	0.101254	0.631803	-4.23854
499336046	499336046	12	83591	THAP2	THAP domain containing, apoptosis associated protein 2	-0.193684	2.07579	-2.03451	0.0478755	0.571556	-3.79469
499321425	499321425	6	23500	DAAM2	dishevelled associated activator of morphogenesis 2	0.193671	5.50851	1.48647	0.144196	0.675178	-4.43955
499318474	499318474	5	100132356	LOC100132356	uncharacterized LOC100132356	0.193644	1.30378	3.27847	0.00202838	0.543807	-1.81685
499309509	499309509	2	29841	GRHL1	grainyhead-like 1 (Drosophila)	-0.193604	0.696743	-2.47206	0.0173195	0.543807	-3.16927
499344945	499344945	17	100505591	LRRC3C	leucine rich repeat containing 3C	-0.193574	-0.117093	-0.922747	0.361107	0.805299	-4.91446
499335884	499335884	12	283416	LINC01465	long intergenic non-protein coding RNA 1465	-0.193566	-0.0870821	-1.60761	0.114982	0.644791	-4.31162
499309785	499309785	2	11321	GPN1	GPN-loop GTPase 1	-0.193539	3.01372	-2.20888	0.0323677	0.546435	-3.5562
499319347	499319347	5	9627	SNCAIP	synuclein, alpha interacting protein	0.193523	1.52924	2.04772	0.0465079	0.570414	-3.77716
499326486	499326486	8	102724330	LOC102724330	uncharacterized LOC102724330	0.193512	0.77661	1.78528	0.0810215	0.610101	-4.10861
499345233	499345233	17	55073	LRRC37A4P	leucine rich repeat containing 37, member A4, pseudogene	0.193388	3.70955	1.55344	0.127389	0.656453	-4.36989
499321679	499321679	6	125050	RN7SK	RNA, 7SK small nuclear	-0.193323	15.7037	-1.222	0.22813	0.737674	-4.68777
499347863	499347863	19	25804	4	LSM4 homolog, U6 small nuclear RNA associated (S. cerevisiae)	-0.193304	3.59165	-2.83221	0.00691513	0.543807	-2.59308
499337583	499337583	13	100418740	PPP1R26P1	protein phosphatase 1, regulatory subunit 26 pseudogene 1	0.193285	-0.859237	2.01502	0.049958	0.576914	-3.82041
499311774	499311774	2	2191	FAP	fibroblast activation protein, alpha	0.19328	0.497414	0.969882	0.337339	0.794538	-4.8827
499345664	499345664	17	101929240	LOC101929240	U5 small nuclear ribonucleoprotein 200 kDa helicase pseudogene	0.193254	2.41126	2.70173	0.00972057	0.543807	-2.80758
499314395	499314395	3	151760	LOC151760	putative uncharacterized protein LOC151760	0.193215	-0.459396	1.42063	0.162383	0.691477	-4.5054
499323084	499323084	7	11033	ADAP1	ArfGAP with dual PH domains 1	-0.193185	4.48035	-2.48669	0.0167081	0.543807	-3.14686
499306735	499306735	1	100499497	LOC100499497	matrin 3 pseudogene	-0.193181	1.94912	-1.87456	0.0674153	0.594362	-3.99995
499339029	499339029	14	6166	RPL36AL	ribosomal protein L36a-like	-0.193136	6.0235	-2.56051	0.0139123	0.543807	-3.03248
499308951	499308951	1	2987	GUK1	guanylate kinase 1	-0.19312	6.23709	-2.35391	0.0230475	0.544403	-3.34681
499342447	499342447	16	105369154	LOC105369154	polycystin-1-like	-0.193105	1.6983	-1.04785	0.300356	0.777059	-4.8269
499311386	499311386	2	80097	MZT2B	mitotic spindle organizing protein 2B	-0.192986	4.23168	-2.43975	0.0187416	0.543807	-3.21841
499316154	499316154	4	100873193	MTND4P9	MT-ND4 pseudogene 9	0.192984	-0.409175	1.6418	0.107669	0.638019	-4.27395
499324599	499324599	7	101752399	STAG3L5P-PVRIG2P-PILRB	STAG3L5P-PVRIG2P-PILRB readthrough	0.192968	3.58831	2.6007	0.0125767	0.543807	-2.96928
499334263	499334263	11	3587	IL10RA	interleukin 10 receptor, alpha	0.192963	1.7316	1.17412	0.246582	0.746694	-4.72799
499309977	499309977	2	9167	COX7A2L	cytochrome c oxidase subunit VIIa polypeptide 2 like	-0.192955	5.37629	-2.54098	0.0146073	0.543807	-3.06296
499309169	499309169	1	266783	PSMD2P1	proteasome 26S subunit, non-ATPase, 2 pseudogene 1	0.192946	1.22788	2.26978	0.0281084	0.546435	-3.46945
499334972	499334972	12	259290	TAS2R31	taste receptor, type 2, member 31	0.192937	2.20374	2.36897	0.0222327	0.543807	-3.32451
499330989	499330989	10	92211	CDHR1	cadherin-related family member 1	0.192922	1.21278	1.81116	0.0768578	0.603009	-4.07756
499349376	499349376	19	100128252	ZNF667-AS1	ZNF667 antisense RNA 1 (head to head)	-0.192893	3.89081	-2.63411	0.0115566	0.543807	-2.91624
499318606	499318606	5	101928539	LOC101928539	uncharacterized LOC101928539	0.192815	-0.611456	2.34426	0.0235833	0.546435	-3.36104
499342128	499342128	16	65993	MRPS34	mitochondrial ribosomal protein S34	-0.19281	3.42303	-2.50806	0.0158504	0.543807	-3.11398
499324258	499324258	7	5447	POR	P450 (cytochrome) oxidoreductase	-0.192776	3.38895	-3.34059	0.0016981	0.543807	-1.70421
499352438	499352438	22	80339	PNPLA3	patatin-like phospholipase domain containing 3	-0.192716	0.429442	-2.12145	0.0394789	0.551845	-3.67764
499319948	499319948	5	408263	FNDC9	fibronectin type III domain containing 9	-0.192563	1.87158	-1.18999	0.240349	0.742589	-4.71482
499314671	499314671	3	100421090	RCC2P4	regulator of chromosome condensation 2 pseudogene 4	0.192561	0.0223492	1.31429	0.195472	0.714691	-4.60611
499338123	499338123	13	100131561	FKSG29	FKSG29	0.192556	0.351496	1.25555	0.21582	0.72812	-4.65871
499335804	499335804	12	4665	NAB2	NGFI-A binding protein 2 (EGR1 binding protein 2)	-0.192552	2.84742	-2.33364	0.0241859	0.546435	-3.37665
499306941	499306941	1	10100	TSPAN2	tetraspanin 2	-0.192529	-0.391542	-1.28003	0.207156	0.722047	-4.63706
499348265	499348265	19	79171	RBM42	RNA binding motif protein 42	-0.192511	2.95272	-2.72812	0.00907991	0.543807	-2.76469
499317531	499317531	4	345062	PRSS48	protease, serine, 48	0.192506	-0.300435	1.23019	0.225078	0.737089	-4.68074
499335062	499335062	12	105369671	LOC105369671	uncharacterized LOC105369671	0.192475	-0.498137	1.77622	0.0825221	0.61127	-4.11938
499313071	499313071	3	100421239	FANCD2P1	Fanconi anemia, complementation group D2 pseudogene 1	0.192417	0.285754	1.92386	0.0607719	0.590691	-3.93811
499351575	499351575	22	653590	GGTLC5P	gamma-glutamyltransferase light chain 5 pseudogene	-0.192375	0.840417	-2.0001	0.051605	0.577702	-3.83997
499327159	499327159	8	25879	DCAF13	DDB1 and CUL4 associated factor 13	-0.192374	2.68112	-2.76352	0.00828193	0.543807	-2.70678
499351619	499351619	22	100652736	LINC01311	long intergenic non-protein coding RNA 1311	-0.19228	-0.295656	-1.45845	0.151726	0.682721	-4.46789
499323102	499323102	7	84262	PSMG3	proteasome (prosome, macropain) assembly chaperone 3	-0.192213	3.1409	-2.66735	0.0106175	0.543807	-2.86304
499324847	499324847	7	100418716	LOC100418716	KIAA1468 pseudogene	0.192197	1.61475	3.07247	0.00361361	0.543807	-2.18276
499320654	499320654	6	378884	NHLRC1	NHL repeat containing E3 ubiquitin protein ligase 1	0.192167	0.560842	1.71957	0.0924488	0.620693	-4.18577
499351450	499351450	21	10841	FTCD	formimidoyltransferase cyclodeaminase	-0.192091	1.57632	-1.89075	0.0651685	0.594328	-3.97979
499342075	499342075	16	84264	HAGHL	hydroxyacylglutathione hydrolase-like	-0.192072	1.61653	-1.67573	0.100794	0.631803	-4.23591
499345562	499345562	17	100418753	LOC100418753	septin 7 pseudogene	0.191975	0.797119	1.58374	0.120323	0.650936	-4.33751
499339441	499339441	14	89932	PAPLN	papilin, proteoglycan-like sulfated glycoprotein	0.191942	2.29646	1.61168	0.114091	0.643946	-4.30717
499319915	499319915	5	386627	SAP30L-AS1	SAP30L antisense RNA 1 (head to head)	0.191905	0.0921626	1.82269	0.0750618	0.602991	-4.0636
499346060	499346060	17	348262	FAM195B	family with sequence similarity 195, member B	-0.191862	4.34286	-2.5034	0.0160339	0.543807	-3.12116
499341702	499341702	15	374650	GOLGA6L5P	golgin A6 family-like 5, pseudogene	0.191784	-0.188407	1.27609	0.208535	0.722696	-4.64057
499307564	499307564	1	54344	DPM3	dolichyl-phosphate mannosyltransferase polypeptide 3	-0.191691	2.49224	-1.65884	0.104169	0.634278	-4.25492
499314567	499314567	3	26355	FAM162A	family with sequence similarity 162, member A	-0.191662	4.72399	-2.29582	0.0264449	0.546435	-3.43183
499348433	499348433	19	100129935	LOC100129935	lectin, galactoside-binding, soluble, 14 pseudogene	0.191547	0.0518458	1.76337	0.0846923	0.614563	-4.1346
499310336	499310336	2	101927723	LOC101927723	uncharacterized LOC101927723	0.191474	-0.326159	2.06449	0.044819	0.565025	-3.75475
499347689	499347689	19	113230	LOC113230	uncharacterized protein LOC113230	-0.191425	1.18423	-1.86476	0.0688074	0.594362	-4.01209
499351286	499351286	21	25825	BACE2	beta-site APP-cleaving enzyme 2	-0.191411	0.903342	-1.58071	0.121015	0.650936	-4.34077
499331955	499331955	11	10078	TSSC4	tumor suppressing subtransferable candidate 4	-0.191376	2.14033	-2.57912	0.0132786	0.543807	-3.00329
499353131	499353131	X	7454	WAS	Wiskott-Aldrich syndrome	0.191304	0.815688	1.5689	0.123744	0.654738	-4.35344
499352999	499352999	X	2857	GPR34	G protein-coupled receptor 34	0.191266	3.70965	1.54803	0.128688	0.657429	-4.37563
499345784	499345784	17	6752	SSTR2	somatostatin receptor 2	-0.191236	3.28955	-1.19806	0.237225	0.742012	-4.70807
499316762	499316762	4	105377299	LOC105377299	uncharacterized LOC105377299	0.191215	1.16951	2.02608	0.0487669	0.572498	-3.80584
499352076	499352076	22	105372993	LOC105372993	uncharacterized LOC105372993	0.19121	-0.245637	1.15262	0.25521	0.751643	-4.74557
499345789	499345789	17	23580	CDC42EP4	CDC42 effector protein (Rho GTPase binding) 4	0.191159	4.64858	1.71186	0.0938738	0.624191	-4.19467
499312409	499312409	2	101928020	LOC101928020	uncharacterized LOC101928020	0.191147	2.53413	3.24134	0.00225392	0.543807	-1.88368
499328290	499328290	9	101927737	LOC101927737	uncharacterized LOC101927737	-0.191144	1.87083	-1.12283	0.26752	0.759147	-4.76943
499312467	499312467	2	6168	RPL37A	ribosomal protein L37a	-0.19112	8.66012	-2.91903	0.00548703	0.543807	-2.44701
499324688	499324688	7	441273	SPDYE2	speedy/RINGO cell cycle regulator family member E2	0.191079	1.9708	1.21158	0.232057	0.738433	-4.69665
499332162	499332162	11	63875	MRPL17	mitochondrial ribosomal protein L17	-0.191069	2.44219	-2.74687	0.00864879	0.543807	-2.73407
499352812	499352812	X	5251	PHEX	phosphate regulating endopeptidase homolog, X-linked	0.191068	0.45977	1.41647	0.16359	0.691477	-4.50947
499312077	499312077	2	10203	CALCRL	calcitonin receptor-like	-0.190927	2.25731	-2.1802	0.0345644	0.549274	-3.59644
499340851	499340851	15	51103	NDUFAF1	NADH dehydrogenase (ubiquinone) complex I, assembly factor 1	-0.190886	3.25282	-2.10929	0.0405704	0.551845	-3.69425
499330509	499330509	10	102724488	LOC102724488	synaptotagmin-15	0.190882	2.03324	1.90954	0.0626411	0.5927	-3.95621
499317844	499317844	4	403315	FAM92A1P2	family with sequence similarity 92, member A1 pseudogene 2	0.190788	-0.479106	2.14427	0.0375018	0.551845	-3.6463
499347413	499347413	19	4701	NDUFA7	NADH dehydrogenase (ubiquinone) 1 alpha subcomplex, 7, 14.5kDa	-0.19078	3.79029	-2.07107	0.0441722	0.562765	-3.74593
499331984	499331984	11	105376526	LOC105376526	uncharacterized LOC105376526	0.19069	0.284401	1.79684	0.079139	0.60903	-4.09478
499323053	499323053	6	5689	PSMB1	proteasome (prosome, macropain) subunit, beta type, 1	-0.190641	5.55074	-2.93914	0.00519808	0.543807	-2.41282
499319818	499319818	5	154	ADRB2	adrenoceptor beta 2, surface	0.190631	2.13579	2.44683	0.0184214	0.543807	-3.20769
499305562	499305562	1	8565	YARS	tyrosyl-tRNA synthetase	-0.190592	4.63705	-2.40796	0.0202432	0.543807	-3.26633
499323252	499323252	7	4697	NDUFA4	NDUFA4, mitochondrial complex associated	-0.190581	6.27667	-2.14221	0.0376766	0.551845	-3.64914
499304672	499304672	1	100996442	LOC100996442	uncharacterized LOC100996442	0.190552	2.64187	1.26061	0.214007	0.726759	-4.65426
499347402	499347402	19	6618	SNAPC2	small nuclear RNA activating complex, polypeptide 2, 45kDa	-0.190489	1.70878	-1.93054	0.0599173	0.590691	-3.92965
499305732	499305732	1	84879	MFSD2A	major facilitator superfamily domain containing 2A	-0.190483	2.63859	-1.72013	0.0923464	0.62061	-4.18513
499333204	499333204	11	23642	SNHG1	small nucleolar RNA host gene 1 (non-protein coding)	-0.190472	3.25292	-1.71411	0.0934545	0.622818	-4.19207
499330421	499330421	10	83937	RASSF4	Ras association (RalGDS/AF-6) domain family member 4	0.190456	4.68657	1.82698	0.074403	0.602725	-4.0584
499331125	499331125	10	143279	HECTD2	HECT domain containing E3 ubiquitin protein ligase 2	-0.190447	3.21287	-1.48877	0.143589	0.674173	-4.4372
499344927	499344927	17	105371770	LOC105371770	uncharacterized LOC105371770	-0.190439	0.05722	-1.28075	0.206904	0.721874	-4.63641
499347791	499347791	19	84167	C19orf44	chromosome 19 open reading frame 44	0.190421	1.33792	2.65753	0.0108873	0.543807	-2.8788
499328514	499328514	9	101927086	LOC101927086	uncharacterized LOC101927086	0.190394	1.08218	1.93234	0.0596876	0.590691	-3.92735
499304967	499304967	1	10218	ANGPTL7	angiopoietin-like 7	0.19038	-0.592215	2.2426	0.0299435	0.546435	-3.50838
499347136	499347136	19	148046	CIRBP-AS1	CIRBP antisense RNA 1	-0.190374	0.0499	-1.13747	0.26142	0.755391	-4.75778
499344900	499344900	17	5691	PSMB3	proteasome (prosome, macropain) subunit, beta type, 3	-0.190374	4.85376	-2.50865	0.0158272	0.543807	-3.11307
499337141	499337141	13	105370109	LOC105370109	uncharacterized LOC105370109	0.190355	1.12253	1.30803	0.19757	0.7154	-4.61183
499339038	499339038	14	378707	RN7SL3	RNA, 7SL, cytoplasmic 3	-0.19014	11.4052	-0.945941	0.349279	0.799523	-4.89902
499315588	499315588	3	105374279	LOC105374279	uncharacterized LOC105374279	-0.190136	-0.362535	-1.40323	0.167477	0.692364	-4.52235
499328784	499328784	9	102724271	LOC102724271	uncharacterized LOC102724271	0.190112	-0.616331	1.19002	0.240337	0.742589	-4.7148
499341400	499341400	15	80072	HEXA-AS1	HEXA antisense RNA 1	-0.190002	-0.404125	-1.39762	0.169144	0.693648	-4.52778
499352125	499352125	22	100422292	LOC100422292	ral guanine nucleotide dissociation stimulator-like 4 pseudogene	0.189972	2.40831	1.98428	0.0534027	0.581725	-3.86059
499347087	499347087	19	997	CDC34	cell division cycle 34	-0.189836	3.62212	-2.45751	0.0179472	0.543807	-3.19145
499341755	499341755	15	26589	MRPL46	mitochondrial ribosomal protein L46	-0.189798	3.08749	-3.04748	0.00387088	0.543807	-2.2263
499317567	499317567	4	105377498	LOC105377498	uncharacterized LOC105377498	0.189755	-1.15346	1.34927	0.184064	0.704806	-4.57375
499322643	499322643	6	57211	ADGRG6	G protein-coupled receptor 126	-0.189741	0.375601	-1.49357	0.142333	0.671921	-4.43229
499326816	499326816	8	101927040	LOC101927040	uncharacterized LOC101927040	0.189663	-0.571633	1.625	0.111214	0.642708	-4.29255
499307747	499307747	1	54935	DUSP23	dual specificity phosphatase 23	-0.189646	2.60848	-1.95464	0.0569158	0.587064	-3.89886
499325423	499325423	7	101928700	LOC101928700	uncharacterized LOC101928700	0.189544	-1.01132	1.28652	0.204903	0.721874	-4.63125
499313198	499313198	3	100129618	THAP5P2	THAP domain containing 5 pseudogene 2	-0.18951	0.176898	-1.76867	0.0837914	0.613992	-4.12834
499316186	499316186	4	105374558	LOC105374558	uncharacterized LOC105374558	0.189444	0.31623	1.66825	0.102277	0.633218	-4.24434
499337212	499337212	13	6049	RNF6	ring finger protein (C3H2C3 type) 6	-0.189429	4.39431	-2.57465	0.0134284	0.543807	-3.01032
499321442	499321442	6	101929555	LOC101929555	uncharacterized LOC101929555	0.189402	-0.241881	0.754319	0.454624	0.850992	-5.01554
499323524	499323524	7	79017	GGCT	gamma-glutamylcyclotransferase	-0.189394	3.63525	-2.69147	0.0099806	0.543807	-2.82417
499316757	499316757	4	100505702	LINC01094	long intergenic non-protein coding RNA 1094	0.189388	3.68783	0.98755	0.328704	0.791537	-4.87042
499323387	499323387	7	115416	MALSU1	mitochondrial assembly of ribosomal large subunit 1	-0.189387	2.75756	-2.10519	0.0409441	0.553583	-3.69983
499354356	499354356	X	105373366	LOC105373366	uncharacterized LOC105373366	0.18938	2.07014	1.51065	0.137935	0.669479	-4.41471
499334951	499334951	12	8531	YBX3	Y box binding protein 3	-0.189379	3.06138	-0.785959	0.43605	0.845571	-4.99804
499354030	499354030	X	3314	HSPA8P1	heat shock 70kDa protein 8 pseudogene 1	-0.189299	-0.768959	-1.43515	0.158226	0.689105	-4.4911
499345426	499345426	17	4830	NME1	NME/NM23 nucleoside diphosphate kinase 1	-0.189124	5.09933	-1.81238	0.0766668	0.603009	-4.07609
499308661	499308661	1	56256	SERTAD4	SERTA domain containing 4	0.1891	0.485226	1.54738	0.128842	0.657515	-4.37631
499310453	499310453	2	388962	BOLA3	bolA family member 3	-0.189012	3.22157	-2.29896	0.0262503	0.546435	-3.42727
499322391	499322391	6	105377985	LOC105377985	uncharacterized LOC105377985	0.188981	-0.15801	1.54733	0.128854	0.657515	-4.37636
499314976	499314976	3	5359	PLSCR1	phospholipid scramblase 1	-0.188979	3.11342	-1.37769	0.175178	0.698192	-4.54691
499320924	499320924	6	114821	ZBED9	zinc finger, BED-type containing 9	-0.188909	0.949786	-2.02107	0.0493031	0.57457	-3.81245
499350831	499350831	21	101927345	LOC101927345	putative ankyrin repeat domain-containing protein 20A12 pseudogene	-0.188814	2.35728	-1.04577	0.301304	0.777344	-4.82844
499322363	499322363	6	2697	GJA1	gap junction protein, alpha 1, 43kDa	0.188801	7.52425	1.20601	0.234177	0.73939	-4.70137
499320379	499320379	6	100421511	LOC100421511	MAP/microtubule affinity-regulating kinase 2 pseudogene	0.18873	-0.29116	1.49242	0.142634	0.67258	-4.43347
499317856	499317856	4	3622	ING2	inhibitor of growth family, member 2	-0.188492	2.61521	-2.09468	0.0419151	0.557495	-3.71408
499319257	499319257	5	55521	TRIM36	tripartite motif containing 36	-0.188445	3.71518	-1.4226	0.161813	0.691477	-4.50346
499347624	499347624	19	284393	RPL10P16	ribosomal protein L10 pseudogene 16	-0.188402	5.16665	-1.94019	0.0586995	0.588094	-3.91736
499349269	499349269	19	10859	LILRB1	leukocyte immunoglobulin-like receptor, subfamily B (with TM and ITIM domains), member 1	0.188297	1.17753	1.32376	0.192332	0.711889	-4.59743
499344031	499344031	17	9098	USP6	ubiquitin specific peptidase 6	0.188288	-0.313859	0.898549	0.373721	0.813035	-4.93018
499336331	499336331	12	390352	EEF1A1P33	eukaryotic translation elongation factor 1 alpha 1 pseudogene 33	0.188253	0.48876	1.79529	0.0793887	0.60903	-4.09664
499333668	499333668	11	105369388	LOC105369388	uncharacterized LOC105369388	0.188216	0.225419	1.6813	0.0996988	0.631075	-4.22959
499334758	499334758	12	51258	MRPL51	mitochondrial ribosomal protein L51	-0.188086	5.0577	-2.8477	0.00663726	0.543807	-2.5672
499335809	499335809	12	6472	SHMT2	serine hydroxymethyltransferase 2 (mitochondrial)	-0.188068	2.97637	-2.21236	0.0321094	0.546435	-3.55128
499346468	499346468	18	6875	TAF4B	TAF4b RNA polymerase II, TATA box binding protein (TBP)-associated factor, 105kDa	-0.188062	1.53172	-2.60578	0.0124163	0.543807	-2.96123
499307418	499307418	1	100131107	LOC100131107	putative UPF0607 protein ENSP00000383783	0.188037	-0.569597	1.31791	0.194267	0.712893	-4.6028
499306920	499306920	1	100132906	RPL13AP10	ribosomal protein L13a pseudogene 10	0.188	0.830921	2.21529	0.0318938	0.546435	-3.54714
499337324	499337324	13	100507099	FRY-AS1	FRY antisense RNA 1	0.187937	1.50578	2.35979	0.0227259	0.543807	-3.3381
499309998	499309998	2	130271	PLEKHH2	pleckstrin homology domain containing, family H (with MyTH4 domain) member 2	0.187916	1.7473	1.59019	0.11886	0.649875	-4.33054
499333305	499333305	11	402	2	ADP-ribosylation factor-like 2	-0.187818	4.99462	-3.11345	0.00322632	0.543807	-2.11096
499350364	499350364	20	100131496	LOC100131496	uncharacterized LOC100131496	-0.18773	1.21813	-2.25784	0.0289018	0.546435	-3.48659
499343324	499343324	16	865	CBFB	core-binding factor, beta subunit	-0.187696	3.6499	-2.66947	0.0105602	0.543807	-2.85964
499306572	499306572	1	100289500	LOC100289500	zinc finger, AN1-type domain 1 pseudogene	0.187692	0.596466	1.12479	0.266698	0.759113	-4.76787
499329374	499329374	9	102723468	LOC102723468	uncharacterized LOC102723468	0.187646	0.867625	2.54044	0.014627	0.543807	-3.0638
499305919	499305919	1	7388	UQCRH	ubiquinol-cytochrome c reductase hinge protein	-0.187626	6.2842	-2.48075	0.016954	0.543807	-3.15597
499349333	499349333	19	105376905	LOC105376905	uncharacterized LOC105376905	0.187613	-0.0557254	1.79586	0.0792978	0.60903	-4.09596
499352417	499352417	22	706	TSPO	translocator protein (18kDa)	-0.187506	2.84287	-1.62708	0.110769	0.642354	-4.29025
499314353	499314353	3	649024	LOC649024	citrate synthase pseudogene	-0.187438	1.64723	-1.18529	0.242185	0.74333	-4.71874
499307401	499307401	1	11022	TDRKH	tudor and KH domain containing	-0.187405	2.74463	-2.49798	0.0162498	0.543807	-3.12951
499346820	499346820	18	100420950	MRPL37P1	mitochondrial ribosomal protein L37 pseudogene 1	0.187391	-0.747559	1.21444	0.230973	0.738014	-4.69422
499307281	499307281	1	100996761	LOC100996761	uncharacterized LOC100996761	-0.18735	2.15119	-1.97189	0.0548479	0.583113	-3.87665
499344044	499344044	17	728392	LOC728392	uncharacterized LOC728392	-0.18735	5.60762	-2.7761	0.00801409	0.543807	-2.68607
499313433	499313433	3	9390	SLC22A13	solute carrier family 22 (organic anion/urate transporter), member 13	-0.187339	-0.748845	-1.37162	0.177048	0.698192	-4.55269
499343671	499343671	16	197196	LINC00311	long intergenic non-protein coding RNA 311	0.18731	1.23011	2.60691	0.0123809	0.543807	-2.95944
499337153	499337153	13	100506680	SACS-AS1	SACS antisense RNA 1	0.187292	-0.735042	1.51521	0.136779	0.669113	-4.40999
499317573	499317573	4	105377499	LOC105377499	uncharacterized LOC105377499	0.187231	-0.0238881	1.74839	0.087282	0.617401	-4.15223
499345892	499345892	17	84074	QRICH2	glutamine rich 2	-0.187219	1.50892	-1.40289	0.167576	0.692371	-4.52268
499312792	499312792	2	55355	HJURP	Holliday junction recognition protein	0.187207	0.066313	1.69286	0.097461	0.628959	-4.21644
499304738	499304738	1	126789	PUSL1	pseudouridylate synthase-like 1	-0.187174	1.35279	-1.97355	0.0546514	0.583113	-3.87449
499311626	499311626	2	27249	MMADHC	methylmalonic aciduria (cobalamin deficiency) cblD type, with homocystinuria	-0.187173	4.28599	-2.693	0.00994155	0.543807	-2.82171
499308142	499308142	1	105371632	LOC105371632	uncharacterized LOC105371632	0.187117	2.3473	2.11572	0.0399896	0.551845	-3.68547
499310376	499310376	2	6637	SNRPG	small nuclear ribonucleoprotein polypeptide G	-0.187095	3.75296	-1.85933	0.0695896	0.594362	-4.0188
499317392	499317392	4	105377450	LOC105377450	uncharacterized LOC105377450	0.187069	1.2466	2.48903	0.0166124	0.543807	-3.14328
499323280	499323280	7	2115	ETV1	ets variant 1	-0.187062	3.14708	-1.25175	0.21719	0.72872	-4.66204
499342693	499342693	16	6799	SULT1A2	sulfotransferase family, cytosolic, 1A, phenol-preferring, member 2	-0.187007	0.449239	-1.41888	0.162889	0.691477	-4.50711
499350498	499350498	20	55816	DOK5	docking protein 5	-0.186909	2.66895	-2.12562	0.0391113	0.551845	-3.67194
499315867	499315867	4	55646	LYAR	Ly1 antibody reactive	-0.186866	1.6866	-1.91419	0.062029	0.590691	-3.95035
499321580	499321580	6	102725160	LOC102725160	uncharacterized LOC102725160	-0.186853	-0.176568	-1.40525	0.166878	0.692005	-4.52039
499338221	499338221	13	3981	LIG4	ligase IV, DNA, ATP-dependent	-0.186816	3.54572	-2.60402	0.0124718	0.543807	-2.96403
499321966	499321966	6	4907	NT5E	5''-nucleotidase, ecto (CD73)	-0.186807	2.04633	-2.07979	0.0433264	0.560216	-3.7342
499334761	499334761	12	2597	GAPDH	glyceraldehyde-3-phosphate dehydrogenase	-0.186734	9.43349	-2.04139	0.0471585	0.570414	-3.78557
499340966	499340966	15	79029	SPATA5L1	spermatogenesis associated 5-like 1	-0.186728	0.974576	-2.11218	0.0403081	0.551845	-3.6903
499309275	499309275	1	100420880	LOC100420880	primase, DNA, polypeptide 1 (49kDa) pseudogene	0.186675	-1.0558	0.8533	0.398055	0.825317	-4.9585
499314969	499314969	3	2761	GM2AP1	GM2 ganglioside activator pseudogene 1	0.186664	0.0985108	1.92768	0.0602816	0.590691	-3.93327
499330706	499330706	10	64081	PBLD	phenazine biosynthesis-like protein domain containing	0.186596	1.63871	1.45934	0.151483	0.682721	-4.467
499320447	499320447	6	10455	ECI2	enoyl-CoA delta isomerase 2	-0.186547	3.97785	-2.22804	0.0309699	0.546435	-3.52909
499309370	499309370	2	642273	FAM110C	family with sequence similarity 110, member C	-0.186529	0.846043	-1.1888	0.240815	0.742917	-4.71582
499333249	499333249	11	1351	COX8A	cytochrome c oxidase subunit VIIIA (ubiquitous)	-0.186457	5.96536	-2.32855	0.0244791	0.546435	-3.3841
499352211	499352211	22	27128	CYTH4	cytohesin 4	0.186454	1.4234	1.14721	0.257417	0.753222	-4.74995
499313521	499313521	3	152206	CCDC13	coiled-coil domain containing 13	0.186395	1.49132	1.62298	0.111646	0.643384	-4.29477
499328087	499328087	9	259308	FAM205A	family with sequence similarity 205, member A	0.186392	-1.37082	1.37608	0.175672	0.698192	-4.54844
499322764	499322764	6	79624	ARMT1	chromosome 6 open reading frame 211	-0.186174	3.07038	-2.68772	0.0100773	0.543807	-2.83023
499325964	499325964	8	105379291	LOC105379291	uncharacterized LOC105379291	0.186143	0.378518	1.47149	0.148184	0.679321	-4.45476
499354714	499354714	Y	105379273	LOC105379273	uncharacterized LOC105379273	-0.186079	1.86261	-0.932245	0.356232	0.80231	-4.90818
499349471	499349471	19	100419840	LOC100419840	zinc finger protein 446 pseudogene	-0.186071	0.549654	-1.46079	0.151087	0.682721	-4.46555
499349745	499349745	20	79133	NDUFAF5	NADH dehydrogenase (ubiquinone) complex I, assembly factor 5	-0.185957	3.15366	-2.31761	0.0251211	0.546435	-3.40011
499305917	499305917	1	8438	RAD54L	RAD54-like (S. cerevisiae)	-0.185953	0.100431	-1.45123	0.153718	0.683901	-4.47512
499334277	499334277	11	10632	ATP5L	ATP synthase, H+ transporting, mitochondrial Fo complex, subunit G	-0.185939	5.07307	-2.93066	0.00531815	0.543807	-2.42725
499324782	499324782	7	4189	DNAJB9	DnaJ (Hsp40) homolog, subfamily B, member 9	-0.185861	3.75794	-2.55348	0.0141591	0.543807	-3.04348
499331859	499331859	11	3265	HRAS	Harvey rat sarcoma viral oncogene homolog	-0.185844	3.92195	-2.70553	0.00962588	0.543807	-2.80142
499327733	499327733	9	100128701	HNRNPA1P41	heterogeneous nuclear ribonucleoprotein A1 pseudogene 41	0.185836	0.07833	1.62104	0.112062	0.643771	-4.2969
499320806	499320806	6	11118	BTN3A2	butyrophilin, subfamily 3, member A2	0.185823	2.27544	2.1064	0.0408329	0.553274	-3.69817
499313005	499313005	3	8553	BHLHE40	basic helix-loop-helix family, member e40	-0.185807	4.243	-0.866673	0.390763	0.821113	-4.95027
499351024	499351024	21	10694	CCT8	chaperonin containing TCP1, subunit 8 (theta)	-0.185748	5.2099	-2.11474	0.0400775	0.551845	-3.6868
499317458	499317458	4	105377463	LOC105377463	uncharacterized LOC105377463	0.185692	-0.415332	1.16147	0.251633	0.748762	-4.73837
499353255	499353255	X	29057	FAM156A	family with sequence similarity 156, member A	-0.185584	3.2858	-1.5061	0.139096	0.669479	-4.41941
499315159	499315159	3	27200	GPR79	G protein-coupled receptor 79, pseudogene	-0.185577	1.66831	-1.15834	0.252895	0.749079	-4.74092
499335078	499335078	12	4257	MGST1	microsomal glutathione S-transferase 1	-0.185494	5.22122	-0.991835	0.326632	0.790499	-4.8674
499314346	499314346	3	100862854	MTND5P16	MT-ND5 pseudogene 16	0.185431	0.267209	1.35204	0.183183	0.703622	-4.57116
499328817	499328817	9	54829	ASPN	asporin	0.185393	0.206318	1.49601	0.141698	0.671392	-4.42979
499313633	499313633	3	23218	NBEAL2	neurobeachin-like 2	0.185362	0.733858	1.94536	0.0580553	0.588094	-3.91075
499326322	499326322	8	55290	BRF2	BRF2, RNA polymerase III transcription initiation factor 50 kDa subunit	-0.185353	2.26675	-2.14105	0.0377755	0.551845	-3.65074
499332718	499332718	11	79797	ZNF408	zinc finger protein 408	-0.185311	0.789239	-2.38601	0.0213428	0.543807	-3.29917
499318879	499318879	5	2150	F2RL1	coagulation factor II (thrombin) receptor-like 1	0.185276	-0.835523	1.11839	0.26939	0.761208	-4.77293
499316820	499316820	4	105377311	LOC105377311	uncharacterized LOC105377311	-0.18522	-0.70637	-1.55751	0.126422	0.656153	-4.36558
499344508	499344508	17	5606	MAP2K3	mitogen-activated protein kinase kinase 3	-0.185203	1.38619	-1.53385	0.132134	0.661434	-4.39055
499350540	499350540	20	55544	RBM38	RNA binding motif protein 38	-0.185165	1.75456	-1.88105	0.0665075	0.594362	-3.99189
499330057	499330057	10	1787	TRDMT1	tRNA aspartic acid methyltransferase 1	0.18514	2.13065	2.91288	0.00557836	0.543807	-2.45744
499331888	499331888	11	977	CD151	CD151 molecule (Raph blood group)	-0.185136	3.55565	-1.49672	0.141513	0.671392	-4.42906
499350832	499350832	21	100419041	SNX18P12	sorting nexin 18 pseudogene 12	-0.185074	1.60556	-0.875299	0.386104	0.819191	-4.9449
499345119	499345119	17	314	AOC2	amine oxidase, copper containing 2 (retina-specific)	-0.184925	0.492456	-1.54864	0.12854	0.657429	-4.37498
499320239	499320239	5	402240	OR1X5P	olfactory receptor, family 1, subfamily X, member 5 pseudogene	0.184895	1.22758	1.6627	0.10339	0.634278	-4.25059
499334915	499334915	12	9976	CLEC2B	C-type lectin domain family 2, member B	-0.184861	0.925184	-1.41335	0.1645	0.691477	-4.51252
499354493	499354493	X	2316	FLNA	filamin A, alpha	-0.184813	4.15251	-1.35689	0.181649	0.702462	-4.56661
499339503	499339503	14	97	ACYP1	acylphosphatase 1, erythrocyte (common) type	-0.18478	3.03375	-1.86858	0.0682614	0.594362	-4.00736
499321559	499321559	6	4794	NFKBIE	nuclear factor of kappa light polypeptide gene enhancer in B-cells inhibitor, epsilon	-0.184772	0.83074	-1.69862	0.0963616	0.627399	-4.20986
499353580	499353580	X	27334	P2RY10	purinergic receptor P2Y, G-protein coupled, 10	0.184716	-1.37648	1.23094	0.224802	0.736654	-4.6801
499328911	499328911	9	105376163	LOC105376163	uncharacterized LOC105376163	-0.184593	1.49529	-1.7268	0.0911296	0.620179	-4.1774
499324654	499324654	7	10467	ZNHIT1	zinc finger, HIT-type containing 1	-0.184586	4.09013	-3.43755	0.00128276	0.543807	-1.52646
499353367	499353367	X	100533843	LOC100533843	karyopherin alpha 2 (RAG cohort 1, importin alpha 1) pseudogene	0.184524	0.817183	1.97647	0.0543091	0.582576	-3.87071
499315329	499315329	3	254827	NAALADL2	N-acetylated alpha-linked acidic dipeptidase-like 2	0.184524	1.17604	1.5042	0.139584	0.66959	-4.42137
499306107	499306107	1	7268	TTC4	tetratricopeptide repeat domain 4	-0.184512	2.6333	-2.85667	0.00648129	0.543807	-2.55219
499347337	499347337	19	284427	SLC25A41	solute carrier family 25, member 41	-0.184352	0.126116	-1.02093	0.312796	0.783402	-4.84663
499305542	499305542	1	8668	EIF3I	eukaryotic translation initiation factor 3, subunit I	-0.184308	5.00052	-3.11338	0.00322686	0.543807	-2.11106
499343495	499343495	16	105371338	LOC105371338	uncharacterized LOC105371338	0.184303	-0.375106	1.80375	0.0780315	0.606245	-4.08649
499312030	499312030	2	151242	PPP1R1C	protein phosphatase 1, regulatory (inhibitor) subunit 1C	0.184209	0.525181	1.58177	0.120773	0.650936	-4.33963
499352732	499352732	X	5277	PIGA	phosphatidylinositol glycan anchor biosynthesis, class A	-0.184167	2.16398	-1.85224	0.0706214	0.597257	-4.02753
499336350	499336350	12	121456	SLC9A7P1	solute carrier family 9, subfamily A (NHE7, cation proton antiporter 7), member 7 pseudogene 1	-0.18415	1.80684	-0.94764	0.348422	0.79939	-4.89788
499353975	499353975	X	100303728	SLC25A5-AS1	SLC25A5 antisense RNA 1	0.184133	-0.0326453	1.75178	0.086689	0.617401	-4.14824
499312451	499312451	2	2335	FN1	fibronectin 1	-0.18406	4.38723	-0.96323	0.340629	0.79585	-4.88728
499308059	499308059	1	646870	LOC646870	centrosomal protein 57kDa pseudogene	0.184049	1.61581	1.43005	0.159676	0.689808	-4.49613
499323074	499323074	7	5154	PDGFA	platelet-derived growth factor alpha polypeptide	-0.184015	3.2534	-2.44083	0.0186926	0.543807	-3.21678
499338268	499338268	13	100419855	SALL4P4	spalt-like transcription factor 4 pseudogene 4	0.184015	1.21948	1.96341	0.0558561	0.584939	-3.88759
499314971	499314971	3	5352	PLOD2	procollagen-lysine, 2-oxoglutarate 5-dioxygenase 2	-0.183886	3.75503	-1.53348	0.132227	0.661434	-4.39094
499333271	499333271	11	2101	ESRRA	estrogen-related receptor alpha	-0.183667	2.38686	-2.61506	0.0121284	0.543807	-2.94653
499349476	499349476	19	6193	RPS5	ribosomal protein S5	-0.183527	6.40693	-2.58533	0.013073	0.543807	-2.99352
499345680	499345680	17	8787	RGS9	regulator of G-protein signaling 9	0.183462	1.80787	1.4694	0.148747	0.680219	-4.45687
499347609	499347609	19	79973	ZNF442	zinc finger protein 442	-0.183419	0.57233	-1.54897	0.128461	0.657429	-4.37463
499337240	499337240	13	51082	POLR1D	polymerase (RNA) I polypeptide D, 16kDa	-0.183407	4.0522	-2.79694	0.00758844	0.543807	-2.65167
499311171	499311171	2	727851	RGPD8	RANBP2-like and GRIP domain containing 8	-0.183378	3.61468	-1.6285	0.110467	0.642046	-4.28868
499342250	499342250	16	10127	ZNF263	zinc finger protein 263	-0.183372	3.12341	-2.59065	0.012899	0.543807	-2.98513
499318196	499318196	5	90441	ZNF622	zinc finger protein 622	-0.183307	3.17558	-2.86008	0.0064228	0.543807	-2.54647
499339368	499339368	14	87	ACTN1	actinin, alpha 1	-0.183307	4.23148	-1.97972	0.0539305	0.582576	-3.86651
499317441	499317441	4	105377458	LOC105377458	uncharacterized LOC105377458	0.183281	-0.553168	1.10683	0.274304	0.764295	-4.782
499324675	499324675	7	100630923	LOC100630923	LOC100289561-PRKRIP1 readthrough	-0.183223	1.3265	-1.28196	0.206485	0.721874	-4.63533
499339070	499339070	14	5836	PYGL	phosphorylase, glycogen, liver	-0.183205	2.27074	-1.15619	0.253762	0.750398	-4.74267
499308326	499308326	1	51022	GLRX2	glutaredoxin 2	-0.183075	3.05744	-1.73851	0.0890259	0.618151	-4.16378
499318484	499318484	5	375444	C5orf34	chromosome 5 open reading frame 34	-0.182993	0.306138	-1.89142	0.0650771	0.594328	-3.97895
499329487	499329487	9	100506119	LINC01503	long intergenic non-protein coding RNA 1503	-0.182867	1.12338	-1.6623	0.103471	0.634278	-4.25104
499312001	499312001	2	101927055	LOC101927055	uncharacterized LOC101927055	-0.182841	1.09762	-1.23375	0.223763	0.735032	-4.67768
499318946	499318946	5	1719	DHFR	dihydrofolate reductase	0.182824	2.52734	1.38408	0.173225	0.697103	-4.5408
499314650	499314650	3	105374083	LOC105374083	uncharacterized LOC105374083	0.182731	0.256087	1.13968	0.260506	0.754903	-4.756
499342238	499342238	16	81854	ZNF205-AS1	ZNF205 antisense RNA 1	0.182579	0.788588	1.90242	0.0635887	0.593123	-3.96516
499320598	499320598	6	105374938	LOC105374938	uncharacterized LOC105374938	0.182548	0.0148974	2.0305	0.0482976	0.571556	-3.8
499333273	499333273	11	25824	PRDX5	peroxiredoxin 5	-0.182526	5.8445	-3.28991	0.0019633	0.543807	-1.79619
499325525	499325525	7	349136	WDR86	WD repeat domain 86	-0.182504	1.55672	-1.04176	0.303142	0.777921	-4.83141
499313265	499313265	3	7068	THRB	thyroid hormone receptor, beta	-0.182497	3.54132	-1.80833	0.0773039	0.603729	-4.08097
499318361	499318361	5	55299	BRIX1	BRX1, biogenesis of ribosomes	-0.182477	3.04528	-2.51469	0.0155928	0.543807	-3.10375
499331699	499331699	10	56647	BCCIP	BRCA2 and CDKN1A interacting protein	-0.182437	3.88025	-2.92822	0.00535319	0.543807	-2.4314
499333770	499333770	11	105369415	LOC105369415	uncharacterized LOC105369415	0.182425	0.203156	1.43783	0.157467	0.688218	-4.48845
499353015	499353015	X	80258	EFHC2	EF-hand domain (C-terminal) containing 2	0.182419	1.2192	1.08512	0.283703	0.769881	-4.7988
499318478	499318478	5	100419037	LOC100419037	spermine synthase pseudogene	-0.18223	0.363036	-1.70577	0.0950103	0.625449	-4.20167
499324751	499324751	7	5577	PRKAR2B	protein kinase, cAMP-dependent, regulatory, type II, beta	-0.18222	4.00356	-1.6398	0.108086	0.638019	-4.27617
499354496	499354496	X	26778	SNORA70	small nucleolar RNA, H/ACA box 70	-0.182213	5.3232	-1.56187	0.125391	0.655118	-4.36094
499322574	499322574	6	5191	PEX7	peroxisomal biogenesis factor 7	-0.182172	1.4977	-1.65386	0.105183	0.634278	-4.2605
499327377	499327377	8	100420058	RFPL4AP5	ret finger protein-like 4A pseudogene 5	0.182014	1.14842	1.90266	0.0635576	0.593123	-3.96487
499323731	499323731	7	5425	POLD2	polymerase (DNA directed), delta 2, accessory subunit	-0.182007	3.71366	-2.48352	0.016839	0.543807	-3.15173
499335180	499335180	12	160492	LMNTD1	lamin tail domain containing 1	0.181984	1.55277	1.20383	0.23501	0.740156	-4.70321
499307510	499307510	1	645965	LOC645965	adipose differentiation-related protein pseudogene	0.181975	1.14191	2.47351	0.0172578	0.543807	-3.16705
499353762	499353762	X	100856881	MTND1P32	MT-ND1 pseudogene 32	0.181877	-0.284923	1.17968	0.244385	0.744853	-4.7234
499347841	499347841	19	6142	RPL18A	ribosomal protein L18a	-0.181806	6.61876	-2.6228	0.011893	0.543807	-2.93424
499321616	499321616	6	442215	EEF1A1P42	eukaryotic translation elongation factor 1 alpha 1 pseudogene 42	0.181768	0.612773	1.88184	0.066397	0.594362	-3.9909
499350103	499350103	20	3692	EIF6	eukaryotic translation initiation factor 6	-0.181758	3.9834	-3.05317	0.00381091	0.543807	-2.21642
499354507	499354507	X	8273	SLC10A3	solute carrier family 10, member 3	-0.181697	0.847099	-2.13239	0.0385202	0.551845	-3.66265
499325210	499325210	7	51650	MRPS33	mitochondrial ribosomal protein S33	-0.181657	4.06742	-2.50459	0.0159869	0.543807	-3.11933
499312298	499312298	2	645834	KRT8P15	keratin 8 pseudogene 15	0.181606	1.61106	1.55308	0.127476	0.656453	-4.37028
499327348	499327348	8	101927588	LOC101927588	uncharacterized LOC101927588	0.181557	0.647291	1.76788	0.0839258	0.613992	-4.12928
499347760	499347760	19	100302737	ZNF861P	zinc finger protein 861, pseudogene	0.181554	2.49034	2.84739	0.00664278	0.543807	-2.56773
499330842	499330842	10	818	CAMK2G	calcium/calmodulin-dependent protein kinase II gamma	0.18155	5.09073	2.15079	0.0369529	0.551845	-3.6373
499307782	499307782	1	114836	SLAMF6	SLAM family member 6	0.181528	-1.19867	1.66338	0.103253	0.634278	-4.24983
499322426	499322426	6	387104	SOGA3	SOGA family member 3	-0.181454	4.05405	-2.36971	0.0221936	0.543807	-3.32341
499324867	499324867	7	105375469	LOC105375469	uncharacterized LOC105375469	0.181453	0.527902	1.67112	0.101705	0.632405	-4.24111
499352056	499352056	22	105372989	LOC105372989	uncharacterized LOC105372989	-0.181448	1.04015	-1.37726	0.175309	0.698192	-4.54732
499354000	499354000	X	402420	EEF1A1P30	eukaryotic translation elongation factor 1 alpha 1 pseudogene 30	0.181429	0.66855	2.55626	0.0140612	0.543807	-3.03913
499325496	499325496	7	170575	GIMAP1	GTPase, IMAP family member 1	0.181384	0.216763	2.15427	0.0366625	0.551845	-3.63248
499347039	499347039	18	105372226	LOC105372226	uncharacterized LOC105372226	0.181333	-0.342329	1.68835	0.0983289	0.629446	-4.22158
499305224	499305224	1	100861548	PINK1-AS	PINK1 antisense RNA	0.181297	0.707953	2.05329	0.0459409	0.568968	-3.76973
499336743	499336743	12	8655	DYNLL1	dynein, light chain, LC8-type 1	-0.181248	7.55523	-2.23373	0.0305646	0.546435	-3.521
499322179	499322179	6	8724	SNX3	sorting nexin 3	-0.181212	5.85937	-2.56077	0.0139036	0.543807	-3.03208
499338149	499338149	13	105370334	LOC105370334	uncharacterized LOC105370334	0.1812	-0.493602	1.96945	0.0551355	0.583268	-3.87979
499320778	499320778	6	100379623	LARP1P1	La ribonucleoprotein domain family, member 1 pseudogene 1	-0.181175	-0.508032	-0.867201	0.390476	0.821113	-4.94994
499321243	499321243	6	3111	HLA-DOA	major histocompatibility complex, class II, DO alpha	0.18115	1.60117	1.04018	0.303867	0.777921	-4.83257
499315490	499315490	3	10644	IGF2BP2	insulin-like growth factor 2 mRNA binding protein 2	-0.181078	-0.14368	-1.38377	0.173319	0.697324	-4.5411
499336370	499336370	12	64431	ACTR6	ARP6 actin-related protein 6 homolog (yeast)	-0.181014	3.87657	-2.16372	0.0358857	0.551845	-3.61939
499328580	499328580	9	55312	RFK	riboflavin kinase	-0.180988	4.54661	-1.80414	0.07797	0.606035	-4.08602
499339715	499339715	14	79890	RIN3	Ras and Rab interactor 3	0.180906	0.902984	1.35702	0.181606	0.702462	-4.56648
499351267	499351267	21	6450	SH3BGR	SH3 domain binding glutamate-rich protein	-0.180904	3.31154	-1.42827	0.160183	0.690135	-4.49789
499329054	499329054	9	25934	NIPSNAP3A	nipsnap homolog 3A (C. elegans)	-0.180793	3.61798	-2.87282	0.00620885	0.543807	-2.52508
499324183	499324183	7	100101440	PMS2P7	postmeiotic segregation increased 2 pseudogene 7	0.180771	4.084	1.74663	0.0875896	0.617401	-4.15428
499332487	499332487	11	497258	BDNF-AS	BDNF antisense RNA	-0.180614	2.07577	-1.61232	0.113952	0.643946	-4.30647
499318433	499318433	5	730	C7	complement component 7	-0.180568	1.50561	-0.746805	0.459103	0.851182	-5.01959
499333798	499333798	11	84233	TMEM126A	transmembrane protein 126A	-0.180545	3.30654	-2.16416	0.0358495	0.551845	-3.61877
499313910	499313910	3	100132534	PDHA1P1	pyruvate dehydrogenase (lipoamide) alpha 1 pseudogene 1	0.180529	2.464	2.45071	0.0182477	0.543807	-3.20179
499337139	499337139	13	105370110	LOC105370110	uncharacterized LOC105370110	0.18048	0.325786	1.54166	0.130227	0.658781	-4.38234
499319241	499319241	5	6728	SRP19	signal recognition particle 19kDa	-0.180468	3.29682	-2.50007	0.0161664	0.543807	-3.1263
499348373	499348373	19	5714	PSMD8	proteasome (prosome, macropain) 26S subunit, non-ATPase, 8	-0.180457	4.99882	-2.08787	0.0425553	0.5584	-3.72329
499348670	499348670	19	284352	PPP1R37	protein phosphatase 1, regulatory subunit 37	-0.180453	2.98362	-2.07206	0.0440754	0.562513	-3.7446
499322658	499322658	6	105378035	LOC105378035	uncharacterized LOC105378035	-0.180359	-0.435192	-1.40732	0.166267	0.691591	-4.51838
499349958	499349958	20	102723390	LOC102723390	protein FRG1-like	0.180243	3.10783	1.56606	0.124407	0.654738	-4.35647
499324607	499324607	7	221908	PPP1R35	protein phosphatase 1, regulatory subunit 35	-0.180208	1.35819	-1.7782	0.0821932	0.610467	-4.11704
499330059	499330059	10	7431	VIM	vimentin	-0.180198	6.42201	-1.12992	0.264555	0.757699	-4.76381
499337495	499337495	13	105370182	LOC105370182	uncharacterized LOC105370182	-0.180193	-1.04837	-1.26004	0.214212	0.726929	-4.65477
499318810	499318810	5	100420515	LOC100420515	CTD nuclear envelope phosphatase 1 pseudogene	0.180179	0.294334	1.16635	0.249677	0.747331	-4.73438
499313838	499313838	3	26354	GNL3	guanine nucleotide binding protein-like 3 (nucleolar)	-0.180105	3.59357	-2.4377	0.0188355	0.543807	-3.22152
499337480	499337480	13	94240	EPSTI1	epithelial stromal interaction 1 (breast)	0.180063	0.519202	1.10486	0.275149	0.764908	-4.78354
499332392	499332392	11	160287	LDHAL6A	lactate dehydrogenase A-like 6A	0.180062	-0.692311	1.35237	0.183078	0.703622	-4.57085
499311400	499311400	2	26469	PTPN18	protein tyrosine phosphatase, non-receptor type 18 (brain-derived)	0.180025	2.38403	2.67647	0.0103725	0.543807	-2.84837
499353566	499353566	X	1349	COX7B	cytochrome c oxidase subunit VIIb	-0.179996	6.45433	-2.58194	0.013185	0.543807	-2.99887
499317097	499317097	4	1950	EGF	epidermal growth factor	-0.17991	0.826284	-1.02709	0.309922	0.781083	-4.84216
499349596	499349596	20	65992	DDRGK1	DDRGK domain containing 1	-0.179833	4.08873	-3.11067	0.00325124	0.543807	-2.11583
499309170	499309170	1	100131810	ADH5P3	alcohol dehydrogenase 5 (class III), chi polypeptide, pseudogene 3	0.17983	1.07614	1.81257	0.0766363	0.603009	-4.07585
499343530	499343530	16	9564	BCAR1	breast cancer anti-estrogen resistance 1	-0.179828	2.79935	-1.8234	0.0749536	0.602991	-4.06275
499341787	499341787	15	90381	TICRR	TOPBP1-interacting checkpoint and replication regulator	0.179757	-1.77685	1.4918	0.142795	0.672621	-4.4341
499324778	499324778	7	50640	PNPLA8	patatin-like phospholipase domain containing 8	-0.179733	4.65091	-2.51285	0.0156639	0.543807	-3.10659
499320080	499320080	5	3937	LCP2	lymphocyte cytosolic protein 2 (SH2 domain containing leukocyte protein of 76kDa)	0.179724	1.25703	1.17727	0.245335	0.746553	-4.72539
499318091	499318091	5	105374638	LOC105374638	uncharacterized LOC105374638	0.179711	-0.720118	1.42677	0.160615	0.69047	-4.49937
499306395	499306395	1	64123	ADGRL4	EGF, latrophilin and seven transmembrane domain containing 1	-0.179666	1.60161	-1.74945	0.0870953	0.617401	-4.15098
499315135	499315135	3	391589	KRT18P34	keratin 18 pseudogene 34	0.179659	-0.22276	1.10257	0.276132	0.765456	-4.78532
499315957	499315957	4	100288520	USP17L15	ubiquitin specific peptidase 17-like family member 15	0.179609	3.30548	1.24828	0.218444	0.730114	-4.66507
499315745	499315745	4	100533733	LOC100533733	HERV-FRD provirus ancestral Env polyprotein pseudogene	0.179503	0.614465	1.22724	0.226174	0.737674	-4.68328
499334154	499334154	11	1737	DLAT	dihydrolipoamide S-acetyltransferase	-0.179475	3.39497	-2.52695	0.0151258	0.543807	-3.08476
499334648	499334648	12	144699	FBXL14	F-box and leucine-rich repeat protein 14	-0.179472	2.66758	-1.79479	0.0794703	0.60903	-4.09724
499334844	499334844	12	50856	CLEC4A	C-type lectin domain family 4, member A	0.179444	0.39079	1.51943	0.135716	0.666593	-4.4056
499352083	499352083	22	140606	SELM	selenoprotein M	-0.179422	4.60073	-1.97531	0.0544457	0.582576	-3.87222
499324186	499324186	7	100996746	SPDYE11	speedy/RINGO cell cycle regulator family member E11	0.179368	1.25515	1.92	0.0612713	0.590691	-3.94301
499345848	499345848	17	60386	SLC25A19	solute carrier family 25 (mitochondrial thiamine pyrophosphate carrier), member 19	-0.179301	1.39179	-1.65984	0.103967	0.634278	-4.2538
499320215	499320215	5	27166	PRELID1	PRELI domain containing 1	-0.179192	4.269	-2.83051	0.0069463	0.543807	-2.59592
499342196	499342196	16	652276	LOC652276	potassium channel tetramerization domain containing 5 pseudogene	0.179187	1.57583	2.08109	0.0432014	0.560216	-3.73245
499349672	499349672	20	650	BMP2	bone morphogenetic protein 2	-0.179162	0.611701	-1.60005	0.116652	0.646987	-4.31985
499346881	499346881	18	105372163	LOC105372163	uncharacterized LOC105372163	0.179084	-0.0361066	1.44437	0.155628	0.685048	-4.48196
499335904	499335904	12	341315	PABPC1P4	poly(A) binding protein, cytoplasmic 1 pseudogene 4	0.17906	0.224373	1.16656	0.249591	0.747242	-4.73421
499329367	499329367	9	10244	RABEPK	Rab9 effector protein with kelch motifs	-0.179036	2.72201	-2.32791	0.0245161	0.546435	-3.38504
499307983	499307983	1	10560	SLC19A2	solute carrier family 19 (thiamine transporter), member 2	-0.178912	1.97572	-2.11171	0.0403511	0.551845	-3.69095
499347711	499347711	19	4713	NDUFB7	NADH dehydrogenase (ubiquinone) 1 beta subcomplex, 7, 18kDa	-0.178901	4.83107	-2.19631	0.0333147	0.547701	-3.57388
499327083	499327083	8	1345	COX6C	cytochrome c oxidase subunit VIc	-0.178882	6.13411	-2.35025	0.0232492	0.544783	-3.3522
499313769	499313769	3	9254	CACNA2D2	calcium channel, voltage-dependent, alpha 2/delta subunit 2	0.178871	0.456858	1.67333	0.101267	0.631803	-4.23862
499307551	499307551	1	1163	CKS1B	CDC28 protein kinase regulatory subunit 1B	-0.178839	2.13847	-1.54362	0.129752	0.658675	-4.38028
499336969	499336969	12	80324	PUS1	pseudouridylate synthase 1	-0.178825	2.30259	-2.20463	0.0326848	0.546435	-3.56217
499329277	499329277	9	105376256	LOC105376256	uncharacterized LOC105376256	0.178822	2.59026	1.36051	0.18051	0.70238	-4.5632
499335752	499335752	12	64375	IKZF4	IKAROS family zinc finger 4 (Eos)	0.178699	0.91657	2.89399	0.00586776	0.543807	-2.4894
499333544	499333544	11	399923	FLJ42102	uncharacterized LOC399923	0.178686	2.51872	2.7909	0.00770958	0.543807	-2.66166
499305834	499305834	1	100132774	KDM4A-AS1	KDM4A antisense RNA 1	0.178676	1.08982	1.98497	0.0533231	0.581725	-3.85969
499319936	499319936	5	6444	SGCD	sarcoglycan, delta (35kDa dystrophin-associated glycoprotein)	0.178663	2.09742	1.96012	0.056251	0.586117	-3.89181
499350072	499350072	20	8894	EIF2S2	eukaryotic translation initiation factor 2, subunit 2 beta, 38kDa	-0.178662	4.93179	-2.52	0.0153889	0.543807	-3.09553
499320133	499320133	5	662	BNIP1	BCL2/adenovirus E1B 19kDa interacting protein 1	-0.178645	1.73275	-2.4109	0.0201002	0.543807	-3.26193
499317206	499317206	4	9871	SEC24D	SEC24 family member D	-0.178588	1.5783	-1.7548	0.0861665	0.617401	-4.14471
499336003	499336003	12	1368	CPM	carboxypeptidase M	0.178556	2.93194	1.88728	0.065645	0.594362	-3.98412
499309421	499309421	2	6201	RPS7	ribosomal protein S7	-0.178526	7.36139	-2.9406	0.00517759	0.543807	-2.41032
499326910	499326910	8	245972	ATP6V0D2	ATPase, H+ transporting, lysosomal 38kDa, V0 subunit d2	0.178526	-1.37442	1.3528	0.182943	0.703622	-4.57045
499344415	499344415	17	51030	TVP23B	trans-golgi network vesicle protein 23 homolog B (S. cerevisiae)	-0.178483	3.38978	-2.24351	0.0298803	0.546435	-3.50708
499308492	499308492	1	55224	ETNK2	ethanolamine kinase 2	-0.178476	1.15566	-1.39609	0.169602	0.694129	-4.52926
499314558	499314558	3	55840	EAF2	ELL associated factor 2	-0.178348	2.28247	-1.68609	0.0987677	0.630391	-4.22416
499347509	499347509	19	112812	FDX1L	ferredoxin 1-like	-0.178341	3.6862	-2.54405	0.0144961	0.543807	-3.05818
499310234	499310234	2	100129162	RSL24D1P2	ribosomal L24 domain containing 1 pseudogene 2	0.178323	-1.15991	1.76092	0.0851112	0.615733	-4.13749
499331353	499331353	10	100505761	RPARP-AS1	RPARP antisense RNA 1	-0.178234	1.96353	-1.91329	0.0621479	0.590691	-3.95149
499323897	499323897	7	5260	PHKG1	phosphorylase kinase, gamma 1 (muscle)	0.178234	2.46884	1.42782	0.160313	0.690247	-4.49833
499337229	499337229	13	6144	RPL21	ribosomal protein L21	-0.178226	8.3464	-2.43891	0.0187799	0.543807	-3.21968
499324205	499324205	7	114049	WBSCR22	Williams Beuren syndrome chromosome region 22	-0.178182	3.37414	-2.63165	0.0116291	0.543807	-2.92016
499353570	499353570	X	5230	1	phosphoglycerate kinase 1	-0.17815	6.25136	-2.02312	0.0490837	0.57457	-3.80976
499337869	499337869	13	170622	COMMD6	COMM domain containing 6	-0.178026	4.24602	-2.43442	0.0189862	0.543807	-3.22648
499347513	499347513	19	11140	CDC37	cell division cycle 37	-0.178021	4.74742	-2.62197	0.011918	0.543807	-2.93556
499341645	499341645	15	6218	RPS17	ribosomal protein S17	-0.178007	7.62935	-2.88362	0.00603265	0.543807	-2.5069
499334904	499334904	12	374443	LOC374443	C-type lectin domain family 2, member D pseudogene	0.177819	1.51797	1.76071	0.0851467	0.615733	-4.13774
499329201	499329201	9	80709	AKNA	AT-hook transcription factor	0.177657	2.09909	1.89249	0.0649317	0.594201	-3.97762
499347274	499347274	19	440503	PLIN5	perilipin 5	0.177631	0.881039	1.25623	0.215578	0.72812	-4.65812
499307949	499307949	1	25874	MPC2	mitochondrial pyruvate carrier 2	-0.177608	4.52621	-2.03816	0.0474944	0.571148	-3.78986
499318046	499318046	5	64979	MRPL36	mitochondrial ribosomal protein L36	-0.177457	3.19064	-2.29094	0.0267498	0.546435	-3.4389
499320621	499320621	6	102724490	LOC102724490	uncharacterized LOC102724490	-0.177411	-0.864259	-1.10731	0.274099	0.76412	-4.78163
499347348	499347348	19	718	C3	complement component 3	0.177404	5.63813	1.3563	0.181836	0.702462	-4.56717
499312682	499312682	2	105373922	LOC105373922	uncharacterized LOC105373922	0.177367	-0.221016	1.32439	0.192125	0.711889	-4.59685
499347457	499347457	19	100128428	LOC100128428	UBX domain protein 2A pseudogene	0.177345	1.60888	1.29044	0.203552	0.721566	-4.62773
499336259	499336259	12	100287544	LOC100287544	s-adenosylmethionine synthase isoform type-2-like	0.177291	0.316557	2.14307	0.0376032	0.551845	-3.64795
499321310	499321310	6	100529239	RPS10-NUDT3	RPS10-NUDT3 readthrough	0.177282	4.86655	1.85596	0.0700774	0.595235	-4.02294
499342767	499342767	16	226	ALDOA	aldolase A, fructose-bisphosphate	-0.177263	8.18101	-2.19667	0.0332868	0.547701	-3.57336
499318537	499318537	5	105378967	LOC105378967	uncharacterized LOC105378967	0.177236	-0.59571	1.11792	0.269589	0.761208	-4.7733
499326392	499326392	8	105379395	LOC105379395	uncharacterized LOC105379395	0.177154	-0.049774	2.27375	0.0278486	0.546435	-3.46372
499345429	499345429	17	51096	UTP18	UTP18 small subunit (SSU) processome component homolog (yeast)	-0.177123	3.45643	-2.47772	0.0170804	0.543807	-3.1606
499328077	499328077	9	11258	DCTN3	dynactin 3 (p22)	-0.177045	4.44874	-2.3133	0.0253782	0.546435	-3.4064
499324190	499324190	7	100093631	LOC100093631	general transcription factor II, i, pseudogene	-0.17692	6.37186	-2.37205	0.0220694	0.543807	-3.31993
499328475	499328475	9	644249	LOC644249	coiled-coil domain-containing protein 29-like	0.176741	2.18357	0.847833	0.401061	0.826351	-4.96182
499312543	499312543	2	255101	CCDC108	coiled-coil domain containing 108	0.176696	-0.131006	0.742476	0.461694	0.852013	-5.02191
499327216	499327216	8	84955	NUDCD1	NudC domain containing 1	-0.176669	2.53308	-2.57917	0.0132769	0.543807	-3.00322
499350400	499350400	20	441951	ZFAS1	ZNFX1 antisense RNA 1	-0.176657	4.3503	-2.30183	0.026074	0.546435	-3.42311
499313733	499313733	3	450239	PHF5EP	PHD finger protein 5E pseudogene	0.176612	0.826157	1.46598	0.149673	0.681438	-4.46032
499324810	499324810	7	3475	IFRD1	interferon-related developmental regulator 1	-0.176596	4.10753	-1.72522	0.0914167	0.620179	-4.17924
499341328	499341328	15	54982	CLN6	ceroid-lipofuscinosis, neuronal 6, late infantile, variant	0.176545	2.00494	2.75408	0.00848805	0.543807	-2.72226
499330514	499330514	10	102724455	LOC102724455	uncharacterized LOC102724455	0.176472	3.51966	2.21477	0.0319319	0.546435	-3.54788
499348110	499348110	19	102724908	LOC102724908	uncharacterized LOC102724908	0.176472	-0.886222	2.24697	0.0296417	0.546435	-3.50214
499329867	499329867	10	1646	AKR1C2	aldo-keto reductase family 1, member C2	0.176446	1.28841	0.842436	0.404042	0.828062	-4.96509
499336733	499336733	12	23409	SIRT4	sirtuin 4	-0.176443	0.843621	-1.37185	0.176976	0.698192	-4.55247
499354086	499354086	X	8862	APLN	apelin	0.176394	2.55801	1.05149	0.298702	0.776931	-4.8242
499329134	499329134	9	79987	SVEP1	sushi, von Willebrand factor type A, EGF and pentraxin domain containing 1	-0.176336	0.807945	-1.70963	0.0942889	0.6244	-4.19724
499307082	499307082	1	100873165	SRGAP2-AS1	SRGAP2 antisense RNA 1	0.176175	1.98257	1.77609	0.0825443	0.61127	-4.11954
499350859	499350859	21	338448	GTF2IP2	general transcription factor IIi, pseudogene 2	0.176162	-0.685767	2.90972	0.00562585	0.543807	-2.4628
499340583	499340583	15	440248	HERC2P9	hect domain and RLD 2 pseudogene 9	0.176121	3.75713	2.00562	0.0509901	0.577702	-3.83275
499305463	499305463	1	8420	SNHG3	small nucleolar RNA host gene 3 (non-protein coding)	-0.175951	2.48084	-2.31493	0.0252808	0.546435	-3.40403
499350365	499350365	20	101927377	LOC101927377	uncharacterized LOC101927377	-0.175919	1.3618	-1.39961	0.168551	0.693648	-4.52586
499332650	499332650	11	51144	HSD17B12	hydroxysteroid (17-beta) dehydrogenase 12	-0.175828	4.89546	-1.92345	0.0608256	0.590691	-3.93864
499317012	499317012	4	105377348	LOC105377348	uncharacterized LOC105377348	-0.175762	1.17925	-1.20821	0.233339	0.739081	-4.69951
499354542	499354542	X	1193	CLIC2	chloride intracellular channel 2	-0.175741	1.42356	-1.21634	0.230259	0.738014	-4.69261
499306382	499306382	1	11080	DNAJB4	DnaJ (Hsp40) homolog, subfamily B, member 4	-0.175707	4.9686	-1.39204	0.170817	0.694912	-4.53316
499320767	499320767	6	3018	HIST1H2BB	histone cluster 1, H2bb	-0.175697	1.03127	-1.00384	0.320872	0.787702	-4.8589
499330424	499330424	10	220979	C10orf25	chromosome 10 open reading frame 25	-0.17569	-0.0771889	-1.42237	0.161879	0.691477	-4.50368
499350215	499350215	20	9935	MAFB	v-maf avian musculoaponeurotic fibrosarcoma oncogene homolog B	0.175673	1.24468	1.06088	0.29446	0.77549	-4.81718
499322542	499322542	6	64577	ALDH8A1	aldehyde dehydrogenase 8 family, member A1	0.175619	1.24233	1.30178	0.199678	0.716982	-4.61749
499335411	499335411	12	7421	VDR	vitamin D (1,25- dihydroxyvitamin D3) receptor	-0.175567	-2.03664	-1.06236	0.293795	0.775152	-4.81607
499342647	499342647	16	105369297	LOC105369297	uncharacterized LOC105369297	0.175546	-0.161651	1.20151	0.235898	0.741223	-4.70516
499331712	499331712	10	105378550	LOC105378550	uncharacterized LOC105378550	-0.175444	0.171073	-0.983938	0.330457	0.792205	-4.87294
499348861	499348861	19	10856	RUVBL2	RuvB-like AAA ATPase 2	-0.175405	3.88583	-3.16033	0.00283113	0.543807	-2.02818
499322706	499322706	6	105378046	LOC105378046	uncharacterized LOC105378046	0.175397	-0.991068	1.5449	0.129442	0.658401	-4.37893
499306561	499306561	1	5574	PRKAR1AP	protein kinase, cAMP-dependent, regulatory, type I, alpha pseudogene	0.175324	-0.235442	1.18803	0.241114	0.742917	-4.71646
499347280	499347280	19	56005	MYDGF	myeloid-derived growth factor	-0.175258	3.1953	-2.29568	0.0264534	0.546435	-3.43202
499338255	499338255	13	3621	ING1	inhibitor of growth family, member 1	-0.17525	2.03728	-2.24396	0.0298494	0.546435	-3.50644
499352267	499352267	22	100419031	PRDX3P1	peroxiredoxin 3 pseudogene 1	0.175232	0.957616	1.35802	0.181291	0.702462	-4.56554
499316988	499316988	4	51705	EMCN	endomucin	0.175232	1.11241	1.4211	0.162245	0.691477	-4.50493
499314539	499314539	3	4710	NDUFB4	NADH dehydrogenase (ubiquinone) 1 beta subcomplex, 4, 15kDa	-0.175177	5.57899	-2.65232	0.011033	0.543807	-2.88714
499316521	499316521	4	100422019	EFTUD1P2	elongation factor Tu GTP binding domain containing 1 pseudogene 2	0.175161	-1.62282	1.42328	0.161618	0.691477	-4.5028
499334255	499334255	11	100129201	PRR13P3	proline rich 13 pseudogene 3	0.175139	-0.561641	1.35808	0.181272	0.702462	-4.56548
499322950	499322950	6	51660	MPC1	mitochondrial pyruvate carrier 1	-0.175138	5.0743	-2.51547	0.0155626	0.543807	-3.10254
499343841	499343841	17	8447	DOC2B	double C2-like domains, beta	-0.175133	4.50938	-1.79046	0.080174	0.60903	-4.10243
499318467	499318467	5	643977	FLJ32255	uncharacterized LOC643977	0.175124	-0.586414	1.3372	0.187943	0.707282	-4.58501
499314666	499314666	3	114112	TXNRD3	thioredoxin reductase 3	0.175108	1.46492	2.00627	0.0509187	0.577702	-3.8319
499335206	499335206	12	56938	ARNTL2	aryl hydrocarbon receptor nuclear translocator-like 2	-0.17508	2.50693	-2.0985	0.0415596	0.556259	-3.7089
499336519	499336519	12	121642	ALKBH2	alkB, alkylation repair homolog 2 (E. coli)	-0.175037	1.89264	-1.86241	0.0691453	0.594362	-4.015
499351729	499351729	22	105372946	LOC105372946	uncharacterized LOC105372946	-0.175014	0.906591	-1.28131	0.206712	0.721874	-4.63592
499350231	499350231	20	128467	RPL12P11	ribosomal protein L12 pseudogene 11	0.175005	0.434787	1.34896	0.184162	0.704806	-4.57404
499331909	499331909	11	81532	MOB2	MOB kinase activator 2	-0.174983	2.75061	-2.35943	0.0227455	0.543807	-3.33864
499324464	499324464	7	23089	PEG10	paternally expressed 10	-0.174936	5.50077	-1.51827	0.136009	0.667377	-4.40681
499328917	499328917	9	100132781	LOC100132781	cyclin Y-like 1 pseudogene	0.17492	0.17182	1.5408	0.130437	0.658789	-4.38325
499347903	499347903	19	54815	GATAD2A	GATA zinc finger domain containing 2A	-0.174896	2.8575	-2.29953	0.0262155	0.546435	-3.42645
499341482	499341482	15	56905	C15orf39	chromosome 15 open reading frame 39	0.174868	0.16172	1.66657	0.102612	0.633676	-4.24623
499345130	499345130	17	6155	RPL27	ribosomal protein L27	-0.174823	7.01505	-2.90715	0.00566471	0.543807	-2.46715
499316267	499316267	4	80008	TMEM156	transmembrane protein 156	0.174737	1.07878	1.86085	0.0693698	0.594362	-4.01692
499331370	499331370	10	105378462	LOC105378462	uncharacterized LOC105378462	-0.174732	0.516386	-1.26111	0.213831	0.726759	-4.65383
499305814	499305814	1	10969	EBNA1BP2	EBNA1 binding protein 2	-0.174619	4.02732	-2.42275	0.0195316	0.543807	-3.24409
499323495	499323495	7	102724484	LOC102724484	uncharacterized LOC102724484	0.174545	0.058447	1.00036	0.322538	0.788885	-4.86138
499351554	499351554	22	529	ATP6V1E1	ATPase, H+ transporting, lysosomal 31kDa, V1 subunit E1	-0.174512	6.53104	-1.8259	0.074569	0.602991	-4.05971
499321179	499321179	6	4758	NEU1	sialidase 1 (lysosomal sialidase)	-0.174493	2.97897	-2.68863	0.0100538	0.543807	-2.82876
499320830	499320830	6	166994	LOC166994	integral membrane glycoprotein-like	0.174481	0.103794	1.42418	0.161357	0.691477	-4.5019
499331293	499331293	10	100289414	PHBP9	prohibitin pseudogene 9	0.174464	0.813687	1.0519	0.298516	0.776931	-4.82389
499348121	499348121	19	342865	VSTM2B	V-set and transmembrane domain containing 2B	-0.174405	2.28001	-1.15015	0.256215	0.752585	-4.74757
499316743	499316743	4	105377295	LOC105377295	uncharacterized LOC105377295	0.174399	-0.271598	1.79736	0.0790552	0.60903	-4.09416
499346388	499346388	18	100652813	LOC100652813	zinc finger protein 138 pseudogene	0.174394	-0.45916	2.14744	0.0372336	0.551845	-3.64192
499324308	499324308	7	85025	TMEM60	transmembrane protein 60	-0.174316	2.66523	-2.31357	0.0253618	0.546435	-3.406
499324586	499324586	7	389541	LAMTOR4	late endosomal/lysosomal adaptor, MAPK and MTOR activator 4	-0.174278	4.89499	-3.02742	0.00408975	0.543807	-2.26112
499347906	499347906	19	51079	NDUFA13	NADH dehydrogenase (ubiquinone) 1 alpha subcomplex, 13	-0.174273	6.27948	-2.45522	0.0180482	0.543807	-3.19495
499332348	499332348	11	729362	RPL36AP37	ribosomal protein L36a pseudogene 37	-0.174268	7.06054	-2.49189	0.0164955	0.543807	-3.13888
499313008	499313008	3	643182	UBTFL8	upstream binding transcription factor, RNA polymerase I-like 8 (pseudogene)	0.174258	0.899141	2.80821	0.00736691	0.543807	-2.633
499319034	499319034	5	102724637	LOC102724637	uncharacterized LOC102724637	-0.174257	-0.90832	-1.22078	0.228587	0.738014	-4.68881
499346277	499346277	18	147495	APCDD1	adenomatosis polyposis coli down-regulated 1	0.17422	3.95151	1.68566	0.0988511	0.630391	-4.22465
499343664	499343664	16	105371380	LOC105371380	uncharacterized LOC105371380	-0.174206	0.37031	-1.66808	0.102312	0.633218	-4.24454
499316198	499316198	4	100130674	LOC100130674	cathepsin B pseudogene	0.174192	-0.894635	1.4405	0.156714	0.686634	-4.4858
499322235	499322235	6	84154	RPF2	ribosome production factor 2 homolog (S. cerevisiae)	-0.174133	2.33899	-2.81758	0.00718729	0.543807	-2.61743
499325529	499325529	7	6009	RHEB	Ras homolog enriched in brain	-0.174108	5.03054	-2.16725	0.0355987	0.551845	-3.61448
499336506	499336506	12	105369968	LOC105369968	uncharacterized LOC105369968	-0.174094	0.623668	-1.61089	0.114265	0.643989	-4.30804
499334831	499334831	12	79923	NANOG	Nanog homeobox	0.174088	0.189757	1.60523	0.115506	0.644791	-4.31421
499313151	499313151	3	27258	3	LSM3 homolog, U6 small nuclear RNA associated (S. cerevisiae)	-0.174047	4.10287	-1.97802	0.0541282	0.582576	-3.86871
499319510	499319510	5	51265	CDKL3	cyclin-dependent kinase-like 3	-0.174013	2.53659	-3.36896	0.00156494	0.543807	-1.65245
499314099	499314099	3	105377169	LOC105377169	uncharacterized LOC105377169	0.173963	0.264958	1.32675	0.191348	0.711661	-4.59467
499334653	499334653	12	93589	CACNA2D4	calcium channel, voltage-dependent, alpha 2/delta subunit 4	0.17394	-1.0803	1.81325	0.0765305	0.603009	-4.07504
499353987	499353987	X	7737	RNF113A	ring finger protein 113A	-0.173851	1.97453	-2.35761	0.0228448	0.544002	-3.34133
499335308	499335308	12	144402	CPNE8	copine VIII	-0.173848	3.40747	-1.08953	0.281778	0.768037	-4.79541
499352639	499352639	X	389906	LOC389906	zinc finger protein 839 pseudogene	-0.173831	1.64038	-1.80631	0.0776243	0.60515	-4.0834
499326319	499326319	8	11212	PROSC	proline synthetase co-transcribed homolog (bacterial)	-0.17379	3.75911	-2.71115	0.00948721	0.543807	-2.79229
499311842	499311842	2	171417	LOC171417	thioredoxin 1 pseudogene 7	-0.173771	-0.0974142	-1.28998	0.20371	0.721566	-4.62814
499342572	499342572	16	387254	SLC7A5P2	solute carrier family 7 (amino acid transporter light chain, L system), member 5 pseudogene 2	-0.173711	3.04551	-1.71801	0.0927348	0.621449	-4.18757
499335786	499335786	12	506	ATP5B	ATP synthase, H+ transporting, mitochondrial F1 complex, beta polypeptide	-0.173691	7.01818	-2.19171	0.0336671	0.549268	-3.58033
499348158	499348158	19	9141	PDCD5	programmed cell death 5	-0.173565	4.66854	-2.4074	0.0202707	0.543807	-3.26717
499312108	499312108	2	101409258	OSGEPL1-AS1	OSGEPL1 antisense RNA 1	-0.173547	1.03939	-1.66187	0.103558	0.634278	-4.25153
499316906	499316906	4	105377329	LOC105377329	uncharacterized LOC105377329	-0.173532	-0.0875841	-1.2547	0.216127	0.728595	-4.65946
499312505	499312505	2	64114	TMBIM1	transmembrane BAX inhibitor motif containing 1	-0.173459	4.79217	-1.1328	0.263356	0.756943	-4.76151
499312350	499312350	2	130752	MDH1B	malate dehydrogenase 1B, NAD (soluble)	0.173399	1.5782	1.23331	0.223926	0.735146	-4.67806
499324604	499324604	7	29992	PILRA	paired immunoglobin-like type 2 receptor alpha	0.173335	1.67728	1.71508	0.0932763	0.622143	-4.19096
499344309	499344309	17	100131087	RPLP1P11	ribosomal protein, large, P1 pseudogene 11	0.173276	2.00276	1.29681	0.201369	0.718832	-4.62199
499315055	499315055	3	285313	IGSF10	immunoglobulin superfamily, member 10	0.173254	1.84004	0.93868	0.352954	0.800229	-4.90389
499309272	499309272	1	57116	ZNF695	zinc finger protein 695	-0.173214	-0.887057	-1.07699	0.287281	0.771994	-4.80501
499343155	499343155	16	54947	LPCAT2	lysophosphatidylcholine acyltransferase 2	0.173181	3.04537	1.52081	0.13537	0.665772	-4.40417
499334321	499334321	11	114902	C1QTNF5	C1q and tumor necrosis factor related protein 5	0.17311	1.79657	1.05199	0.298474	0.776931	-4.82382
499334220	499334220	11	105369510	LOC105369510	uncharacterized LOC105369510	-0.173109	1.95615	-1.48637	0.14422	0.675178	-4.43965
499325522	499325522	7	6604	SMARCD3	SWI/SNF related, matrix associated, actin dependent regulator of chromatin, subfamily d, member 3	-0.173023	4.86488	-2.33599	0.0240508	0.546435	-3.37319
499316711	499316711	4	100129583	FAM47E	family with sequence similarity 47, member E	0.172997	1.51491	1.36523	0.179033	0.701138	-4.55874
499338223	499338223	13	105370354	LOC105370354	uncharacterized LOC105370354	-0.172996	0.989025	-1.23029	0.225044	0.737089	-4.68066
499324544	499324544	7	9551	ATP5J2	ATP synthase, H+ transporting, mitochondrial Fo complex, subunit F2	-0.172953	5.85373	-2.35419	0.0230317	0.544403	-3.34638
499315824	499315824	4	6047	RNF4	ring finger protein 4	-0.17294	3.70952	-3.57321	0.000861108	0.543807	-1.27409
499342214	499342214	16	114984	FLYWCH2	FLYWCH family member 2	-0.172919	2.66863	-2.00019	0.0515944	0.577702	-3.83985
499342904	499342904	16	386757	SLC6A10P	solute carrier family 6 (neurotransmitter transporter), member 10, pseudogene	-0.172902	0.405075	-1.22246	0.22796	0.737674	-4.68738
499344360	499344360	17	51655	RASD1	RAS, dexamethasone-induced 1	-0.172863	3.99851	-1.22591	0.226668	0.737674	-4.68442
499305846	499305846	1	149473	CCDC24	coiled-coil domain containing 24	0.172806	1.2044	1.69237	0.0975551	0.628959	-4.217
499321800	499321800	6	1310	COL19A1	collagen, type XIX, alpha 1	0.172798	1.53143	1.13889	0.260835	0.75505	-4.75664
499347560	499347560	19	51295	ECSIT	ECSIT signalling integrator	-0.1727	3.1085	-2.34006	0.0238199	0.546435	-3.36722
499343079	499343079	16	85407	NKD1	naked cuticle homolog 1 (Drosophila)	0.172679	1.7882	1.71504	0.0932825	0.622143	-4.191
499329114	499329114	9	8727	CTNNAL1	catenin (cadherin-associated protein), alpha-like 1	-0.172642	2.20552	-2.06018	0.0452477	0.566773	-3.76052
499306968	499306968	1	728589	NAP1L4P1	nucleosome assembly protein 1-like 4 pseudogene 1	0.172593	-0.709128	1.40158	0.167967	0.692682	-4.52395
499347655	499347655	19	90480	GADD45GIP1	growth arrest and DNA-damage-inducible, gamma interacting protein 1	-0.172584	3.65728	-2.23388	0.030554	0.546435	-3.52078
499348596	499348596	19	23474	ETHE1	ethylmalonic encephalopathy 1	-0.172566	2.10688	-1.98264	0.0535913	0.581725	-3.86271
499341001	499341001	15	399694	SHC4	SHC (Src homology 2 domain containing) family, member 4	-0.172538	1.96759	-1.54655	0.129043	0.658096	-4.37719
499310181	499310181	2	400955	LINC01122	long intergenic non-protein coding RNA 1122	-0.172486	0.297747	-1.68875	0.098252	0.629446	-4.22113
499346096	499346096	17	102723806	LOC102723806	uncharacterized LOC102723806	-0.172378	-0.619902	-1.65639	0.104667	0.634278	-4.25767
499308570	499308570	1	8444	DYRK3	dual-specificity tyrosine-(Y)-phosphorylation regulated kinase 3	-0.172348	2.23266	-1.85004	0.0709436	0.597582	-4.03023
499351035	499351035	21	2897	GRIK1	glutamate receptor, ionotropic, kainate 1	0.172327	2.9772	1.27078	0.210401	0.724408	-4.64529
499328577	499328577	9	5125	PCSK5	proprotein convertase subtilisin/kexin type 5	-0.172307	2.04959	-2.90766	0.00565695	0.543807	-2.46628
499345718	499345718	17	651250	LRRC37A16P	leucine rich repeat containing 37, member A16, pseudogene	0.172297	0.47607	1.4515	0.153644	0.683901	-4.47485
499350993	499350993	21	100996571	CYYR1-AS1	cysteine/tyrosine-rich 1 antisense RNA 1	0.172293	1.66309	2.17857	0.034693	0.549274	-3.59871
499330838	499330838	10	118487	CHCHD1	coiled-coil-helix-coiled-coil-helix domain containing 1	-0.172266	3.05345	-2.12497	0.0391686	0.551845	-3.67283
499332982	499332982	11	280636	C11orf31	chromosome 11 open reading frame 31	-0.172246	3.33863	-2.14494	0.0374446	0.551845	-3.64537
499334190	499334190	11	9183	ZW10	zw10 kinetochore protein	-0.172207	2.65693	-3.76375	0.000486455	0.543807	-0.913137
499345667	499345667	17	440456	PLEKHM1P	pleckstrin homology domain containing, family M (with RUN domain) member 1 pseudogene	0.17217	2.39768	2.46422	0.0176554	0.543807	-3.18124
499337648	499337648	13	79758	DHRS12	dehydrogenase/reductase (SDR family) member 12	0.17217	1.87037	1.74531	0.0878218	0.617401	-4.15583
499332304	499332304	11	84280	BTBD10	BTB (POZ) domain containing 10	-0.172163	4.98261	-2.71022	0.00951006	0.543807	-2.79381
499349243	499349243	19	79042	TSEN34	TSEN34 tRNA splicing endonuclease subunit	-0.172112	2.57648	-1.93592	0.0592348	0.588094	-3.92279
499325565	499325565	7	105375582	LOC105375582	uncharacterized LOC105375582	-0.172064	1.26264	-1.74383	0.0880817	0.61746	-4.15756
499332452	499332452	11	258010	SVIP	small VCP/p97-interacting protein	-0.172051	4.22539	-2.7102	0.00951049	0.543807	-2.79384
499347476	499347476	19	162993	ZNF846	zinc finger protein 846	0.171907	3.33127	2.36933	0.0222136	0.543807	-3.32397
499340631	499340631	15	727909	GOLGA8Q	golgin A8 family, member Q	0.171855	0.906664	2.04494	0.0467921	0.570414	-3.78085
499344465	499344465	17	105371579	LOC105371579	uncharacterized LOC105371579	-0.171768	0.185764	-1.20588	0.234224	0.73939	-4.70147
499330617	499330617	10	100507008	LINC00844	long intergenic non-protein coding RNA 844	-0.171745	5.26094	-1.43155	0.159247	0.689518	-4.49465
499329479	499329479	9	57171	DOLPP1	dolichyldiphosphatase 1	-0.171656	2.06161	-2.68638	0.010112	0.543807	-2.83239
499310684	499310684	2	645784	ANKRD36BP2	ankyrin repeat domain 36B pseudogene 2	-0.171553	3.40557	-2.00714	0.050822	0.577702	-3.83076
499338047	499338047	13	23483	TGDS	TDP-glucose 4,6-dehydratase	-0.171548	1.49857	-2.44553	0.0184799	0.543807	-3.20966
499310593	499310593	2	105374840	LOC105374840	uncharacterized LOC105374840	0.171536	1.0276	1.02697	0.309976	0.781083	-4.84224
499311323	499311323	2	2995	GYPC	glycophorin C (Gerbich blood group)	0.171517	2.12993	1.48484	0.144624	0.675355	-4.44121
499316397	499316397	4	100873913	DUTP7	deoxyuridine triphosphatase pseudogene 7	0.171468	1.15692	1.18884	0.240799	0.742917	-4.71579
499317249	499317249	4	890	CCNA2	cyclin A2	-0.171404	0.778586	-1.07961	0.286123	0.771475	-4.80301
499324694	499324694	7	100133005	RASA4DP	RAS p21 protein activator 4CD, pseudogene	0.171331	0.784629	1.29377	0.202408	0.720211	-4.62473
499317062	499317062	4	166929	SGMS2	sphingomyelin synthase 2	-0.171327	0.705752	-1.74736	0.0874627	0.617401	-4.15344
499314764	499314764	3	131873	COL6A6	collagen, type VI, alpha 6	-0.171312	-0.366667	-1.66745	0.102438	0.633664	-4.24525
499311600	499311600	2	105373671	LOC105373671	uncharacterized LOC105373671	0.171257	0.461712	1.52711	0.1338	0.663862	-4.3976
499338861	499338861	14	171546	SPTSSA	serine palmitoyltransferase, small subunit A	-0.171227	3.12771	-2.16249	0.0359861	0.551845	-3.6211
499338356	499338356	14	100420172	LOC100420172	fatty acyl CoA reductase 2 pseudogene	0.171166	-1.03893	2.19008	0.0337932	0.549268	-3.58262
499347003	499347003	18	101927989	LOC101927989	uncharacterized LOC101927989	0.171051	-0.433657	1.04823	0.300181	0.777059	-4.82662
499328701	499328701	9	2619	GAS1	growth arrest-specific 1	-0.171027	0.283046	-1.58655	0.119684	0.650764	-4.33448
499324539	499324539	7	8896	BUD31	BUD31 homolog (S. cerevisiae)	-0.17102	4.02514	-2.35324	0.0230843	0.544541	-3.3478
499339152	499339152	14	326268	ABI1P1	abl-interactor 1 pseudogene 1	-0.170977	-1.30306	-1.25673	0.215398	0.728083	-4.65768
499331247	499331247	10	112817	HOGA1	4-hydroxy-2-oxoglutarate aldolase 1	0.170976	2.38825	2.40155	0.0205591	0.543807	-3.27595
499320225	499320225	5	80758	PRR7	proline rich 7 (synaptic)	-0.170944	1.03828	-1.72098	0.0921908	0.62061	-4.18415
499348333	499348333	19	147923	ZNF420	zinc finger protein 420	-0.17092	2.72601	-3.22523	0.002359	0.543807	-1.91256
499313449	499313449	3	199223	TTC21A	tetratricopeptide repeat domain 21A	0.170913	0.790325	1.70316	0.0955026	0.626723	-4.20467
499309730	499309730	2	150946	GAREML	GRB2 associated, regulator of MAPK1-like	0.170913	2.64217	1.16406	0.250593	0.747747	-4.73625
499333378	499333378	11	8815	BANF1	barrier to autointegration factor 1	-0.17082	3.52034	-2.2325	0.0306518	0.546435	-3.52275
499347090	499347090	19	682	BSG	basigin (Ok blood group)	-0.170811	6.41468	-1.92046	0.0612116	0.590691	-3.94242
499334400	499334400	11	449645	SF3A3P2	splicing factor 3a, subunit 3 pseudogene 2	0.170684	0.776896	1.45826	0.151779	0.682721	-4.46808
499307630	499307630	1	10485	C1orf61	chromosome 1 open reading frame 61	-0.170668	6.39658	-1.37295	0.176636	0.698192	-4.55142
499333142	499333142	11	746	TMEM258	transmembrane protein 258	-0.170658	4.98366	-2.35007	0.023259	0.544783	-3.35246
499314194	499314194	3	5627	PROS1	protein S (alpha)	-0.170622	2.20869	-1.48381	0.144897	0.675355	-4.44226
499339039	499339039	14	105378179	LOC105378179	uncharacterized LOC105378179	-0.170616	0.0581186	-1.55495	0.127031	0.656453	-4.3683
499327294	499327294	8	105375730	LOC105375730	uncharacterized LOC105375730	0.17055	-0.298508	0.979233	0.33275	0.793022	-4.87623
499311886	499311886	2	5163	PDK1	pyruvate dehydrogenase kinase, isozyme 1	-0.170513	2.80175	-1.18171	0.243585	0.744041	-4.72171
499335771	499335771	12	10330	CNPY2	canopy FGF signaling regulator 2	-0.170508	3.99209	-2.97025	0.00477889	0.543807	-2.35965
499337630	499337630	13	79621	RNASEH2B	ribonuclease H2, subunit B	-0.170504	3.76178	-2.14528	0.0374165	0.551845	-3.64491
499317471	499317471	4	729497	LOC729497	nuclear receptor coactivator 4 pseudogene	-0.170462	-1.31435	-1.31317	0.195845	0.714691	-4.60713
499343211	499343211	16	105371290	LOC105371290	uncharacterized LOC105371290	-0.170444	0.540189	-1.15913	0.252576	0.749079	-4.74028
499318014	499318014	5	101929895	LOC101929895	eukaryotic translation initiation factor 3 subunit A-like	-0.170439	1.31037	-0.987896	0.328536	0.791537	-4.87017
499335515	499335515	12	363	AQP6	aquaporin 6, kidney specific	0.170412	1.56457	1.93742	0.0590458	0.588094	-3.92088
499331704	499331704	10	8038	ADAM12	ADAM metallopeptidase domain 12	-0.170394	0.161446	-0.931024	0.356857	0.802915	-4.90899
499311843	499311843	2	100533664	PTCHD3P2	patched domain containing 3 pseudogene 2	0.170363	-0.829053	0.998308	0.323519	0.789251	-4.86283
499347290	499347290	19	645432	ARRDC5	arrestin domain containing 5	0.170255	0.3197	1.36055	0.180497	0.70238	-4.56316
499334159	499334159	11	6392	SDHD	succinate dehydrogenase complex, subunit D, integral membrane protein	-0.170228	4.56554	-2.73714	0.00887006	0.543807	-2.74997
499353153	499353153	X	5355	PLP2	proteolipid protein 2 (colonic epithelium-enriched)	-0.170173	1.57541	-1.10342	0.275767	0.76533	-4.78466
499322880	499322880	6	100271873	AIRN	antisense of IGF2R non-protein coding RNA	-0.170149	-1.70939	-1.51455	0.136947	0.669389	-4.41067
499317386	499317386	4	25819	CCRN4L	CCR4 carbon catabolite repression 4-like (S. cerevisiae)	-0.170102	2.21341	-1.47288	0.147809	0.679288	-4.45335
499341736	499341736	15	64410	KLHL25	kelch-like family member 25	-0.170067	1.29968	-1.00585	0.319917	0.787658	-4.85747
499325502	499325502	7	55365	TMEM176A	transmembrane protein 176A	-0.170002	2.82404	-1.21286	0.231574	0.738014	-4.69557
499304746	499304746	1	54998	AURKAIP1	aurora kinase A interacting protein 1	-0.169926	4.11321	-2.53033	0.0149995	0.543807	-3.07952
499342020	499342020	16	51728	POLR3K	polymerase (RNA) III (DNA directed) polypeptide K, 12.3 kDa	-0.169728	2.23443	-2.02763	0.0486017	0.572088	-3.80379
499334936	499334936	12	101928100	LOC101928100	uncharacterized LOC101928100	-0.169725	-0.817062	-1.11388	0.271303	0.76275	-4.77649
499331539	499331539	10	100129998	RPL5P27	ribosomal protein L5 pseudogene 27	-0.169669	0.411741	-1.07598	0.287728	0.771994	-4.80578
499314907	499314907	3	101927808	CLSTN2-AS1	CLSTN2 antisense RNA 1	0.169574	0.492887	1.06664	0.291879	0.773917	-4.81285
499314882	499314882	3	100128589	GAPDHP39	glyceraldehyde 3 phosphate dehydrogenase pseudogene 39	0.169571	-0.0485748	1.47321	0.147721	0.679237	-4.45302
499335734	499335734	12	967	CD63	CD63 molecule	-0.169506	6.25523	-1.99793	0.0518479	0.577702	-3.8428
499349601	499349601	20	170556	UBE2V1P1	ubiquitin-conjugating enzyme E2 variant 1 pseudogene 1	0.169498	1.31964	2.13126	0.0386177	0.551845	-3.66419
499341127	499341127	15	8854	ALDH1A2	aldehyde dehydrogenase 1 family, member A2	0.169492	2.2192	0.640791	0.524939	0.877512	-5.07257
499312558	499312558	2	3300	DNAJB2	DnaJ (Hsp40) homolog, subfamily B, member 2	-0.169442	5.47156	-2.12237	0.0393981	0.551845	-3.67639
499328719	499328719	9	100420269	FBP2P1	fructose-1,6-bisphosphatase 2 pseudogene 1	0.169353	-1.91231	1.02084	0.312841	0.783402	-4.84669
499342824	499342824	16	93129	ORAI3	ORAI calcium release-activated calcium modulator 3	0.169348	1.3979	2.01516	0.0499427	0.576914	-3.82023
499329266	499329266	9	253039	PSMD5-AS1	PSMD5 antisense RNA 1 (head to head)	0.169291	2.14564	0.943841	0.350339	0.799559	-4.90043
499327265	499327265	8	90390	MED30	mediator complex subunit 30	-0.169283	1.80455	-2.17022	0.0353591	0.551845	-3.61035
499351363	499351363	21	284837	AATBC	apoptosis associated transcript in bladder cancer	-0.169282	-0.461226	-1.07583	0.287793	0.771994	-4.80589
499339731	499339731	14	84520	C14orf142	chromosome 14 open reading frame 142	-0.169264	1.82438	-1.92024	0.0612406	0.590691	-3.94271
499308141	499308141	1	400798	C1orf220	chromosome 1 open reading frame 220	0.169158	0.832139	1.89962	0.0639652	0.593468	-3.96868
499315519	499315519	3	5984	RFC4	replication factor C (activator 1) 4, 37kDa	-0.169147	1.90507	-2.27891	0.0275149	0.546435	-3.45629
499347912	499347912	19	51291	GMIP	GEM interacting protein	0.169062	0.863771	1.83083	0.0738156	0.602688	-4.05371
499336572	499336572	12	105369985	LOC105369985	uncharacterized LOC105369985	0.169053	0.233468	1.72545	0.0913737	0.620179	-4.17896
499343368	499343368	16	5681	PSKH1	protein serine kinase H1	0.169053	1.81246	2.52797	0.0150875	0.543807	-3.08317
499333564	499333564	11	55199	FAM86C1	family with sequence similarity 86, member C1	0.169053	0.195434	1.31082	0.196631	0.7154	-4.60928
499332595	499332595	11	25891	PAMR1	peptidase domain containing associated with muscle regeneration 1	0.169048	3.05768	1.32488	0.191962	0.711889	-4.59639
499342596	499342596	16	100131998	RRN3P3	RNA polymerase I transcription factor homolog (S. cerevisiae) pseudogene 3	0.16904	1.4186	1.86936	0.0681511	0.594362	-4.0064
499331580	499331580	10	2869	GRK5	G protein-coupled receptor kinase 5	-0.168876	2.20813	-1.87824	0.0668993	0.594362	-3.99538
499329207	499329207	9	9550	ATP6V1G1	ATPase, H+ transporting, lysosomal 13kDa, V1 subunit G1	-0.168866	4.44305	-2.98402	0.00460352	0.543807	-2.336
499344418	499344418	17	100419620	LOC100419620	RAN binding protein 1 pseudogene	0.168863	0.105085	1.07732	0.287135	0.771994	-4.80476
499305660	499305660	1	7802	DNALI1	dynein, axonemal, light intermediate chain 1	0.168844	2.35093	1.19904	0.236847	0.742012	-4.70724
499332324	499332324	11	5682	PSMA1	proteasome (prosome, macropain) subunit, alpha type, 1	-0.168828	5.05219	-2.39433	0.0209198	0.543807	-3.28675
499340702	499340702	15	23015	GOLGA8A	golgin A8 family, member A	0.168816	4.54332	1.51554	0.136696	0.669113	-4.40965
499352063	499352063	22	284904	SEC14L4	SEC14-like 4 (S. cerevisiae)	0.168799	1.82543	2.47291	0.0172833	0.543807	-3.16797
499321555	499321555	6	2030	SLC29A1	solute carrier family 29 (equilibrative nucleoside transporter), member 1	0.16877	2.00939	2.04384	0.0469055	0.570414	-3.78231
499331855	499331855	11	6050	RNH1	ribonuclease/angiogenin inhibitor 1	-0.168767	4.1457	-2.0578	0.0454864	0.567978	-3.76371
499320932	499320932	6	401242	LOC401242	uncharacterized LOC401242	0.168732	-0.83985	1.63783	0.108498	0.638776	-4.27836
499352629	499352629	X	415	ARSE	arylsulfatase E (chondrodysplasia punctata 1)	0.168703	-0.00656304	1.47265	0.147872	0.679321	-4.45359
499335214	499335214	12	60488	MRPS35	mitochondrial ribosomal protein S35	-0.168686	3.98487	-2.60652	0.0123932	0.543807	-2.96007
499347314	499347314	19	101928844	LOC101928844	uncharacterized LOC101928844	0.168676	0.332109	1.45299	0.153231	0.683748	-4.47336
499306342	499306342	1	127253	TYW3	tRNA-yW synthesizing protein 3 homolog (S. cerevisiae)	-0.168651	3.01187	-2.43552	0.0189358	0.543807	-3.22482
499348304	499348304	19	147929	ZNF565	zinc finger protein 565	-0.168599	2.61841	-1.8183	0.0757414	0.602991	-4.06892
499322699	499322699	6	100422264	CYP51A1P3	cytochrome P450, family 51, subfamily A, polypeptide 1 pseudogene 3	0.168583	-0.0698757	1.09591	0.279006	0.76642	-4.79049
499330616	499330616	10	728640	FAM133CP	family with sequence similarity 133, member C, pseudogene	0.168535	-0.225366	0.915495	0.364858	0.807092	-4.91921
499321712	499321712	6	222584	FAM83B	family with sequence similarity 83, member B	0.168533	-1.37667	1.97447	0.0545436	0.58271	-3.8733
499311088	499311088	2	100287216	SH3RF3-AS1	SH3RF3 antisense RNA 1	-0.168473	0.0301291	-0.820454	0.416323	0.834566	-4.97817
499326571	499326571	8	100505477	T1560	uncharacterized gene T1560	0.168469	-0.0724193	1.70669	0.0948391	0.625449	-4.20062
499333368	499333368	11	11007	CCDC85B	coiled-coil domain containing 85B	-0.16845	2.63266	-0.624334	0.535591	0.881036	-5.08009
499326893	499326893	8	441359	REXO1L3P	REX1, RNA exonuclease 1 homolog (S. cerevisiae)-like 3, pseudogene	0.168442	-0.965178	2.26316	0.0285458	0.546435	-3.47896
499316362	499316362	4	54951	COMMD8	COMM domain containing 8	-0.168436	2.64809	-2.36968	0.0221951	0.543807	-3.32346
499320678	499320678	6	3400	ID4	inhibitor of DNA binding 4, dominant negative helix-loop-helix protein	0.168417	4.84083	1.35668	0.181714	0.702462	-4.5668
499342694	499342694	16	105371164	LOC105371164	uncharacterized LOC105371164	0.168404	1.36686	1.48403	0.144837	0.675355	-4.44203
499325649	499325649	7	7434	VIPR2	vasoactive intestinal peptide receptor 2	-0.168389	0.457418	-1.35497	0.182255	0.70271	-4.56841
499319856	499319856	5	6208	RPS14	ribosomal protein S14	-0.168366	7.46355	-2.85373	0.00653202	0.543807	-2.55711
499314813	499314813	3	58477	SRPRB	signal recognition particle receptor, B subunit	-0.168359	3.08921	-2.80241	0.00748016	0.543807	-2.64261
499322025	499322025	6	58528	RRAGD	Ras-related GTP binding D	-0.168291	4.1342	-2.69657	0.00985052	0.543807	-2.81592
499352384	499352384	22	1564	CYP2D7	cytochrome P450, family 2, subfamily D, polypeptide 7 (gene/pseudogene)	-0.168279	-0.0328131	-0.989636	0.327694	0.7907	-4.86895
499330837	499330837	10	170384	FUT11	fucosyltransferase 11 (alpha (1,3) fucosyltransferase)	-0.168267	2.40849	-2.03797	0.0475144	0.571148	-3.79012
499336608	499336608	12	8437	RASAL1	RAS protein activator like 1 (GAP1 like)	-0.168238	3.22815	-1.36923	0.177788	0.698729	-4.55495
499327049	499327049	8	55353	LAPTM4B	lysosomal protein transmembrane 4 beta	-0.168214	3.75275	-1.93671	0.0591359	0.588094	-3.92179
499331489	499331489	10	6934	TCF7L2	transcription factor 7-like 2 (T-cell specific, HMG-box)	0.168196	1.61907	1.27676	0.2083	0.722311	-4.63998
499347303	499347303	19	125988	C19orf70	chromosome 19 open reading frame 70	-0.168193	3.60736	-2.19611	0.0333297	0.547701	-3.57416
499316544	499316544	4	2798	GNRHR	gonadotropin-releasing hormone receptor	0.168178	0.88253	1.3822	0.173799	0.697747	-4.5426
499308429	499308429	1	9283	GPR37L1	G protein-coupled receptor 37 like 1	0.168171	4.86412	1.66608	0.10271	0.633676	-4.24679
499338701	499338701	14	25983	NGDN	neuroguidin, EIF4E binding protein	-0.168122	3.53732	-2.75301	0.00851176	0.543807	-2.72402
499331144	499331144	10	105378434	LOC105378434	uncharacterized LOC105378434	-0.168043	0.220725	-1.22107	0.228478	0.737903	-4.68857
499335413	499335413	12	79022	TMEM106C	transmembrane protein 106C	-0.16803	3.75023	-2.25302	0.0292276	0.546435	-3.49349
499323894	499323894	7	908	CCT6A	chaperonin containing TCP1, subunit 6A (zeta 1)	-0.168008	4.85587	-2.32616	0.0246185	0.546435	-3.38762
499320337	499320337	5	153579	BTNL9	butyrophilin-like 9	0.167974	2.91642	1.1544	0.254489	0.751198	-4.74413
499324107	499324107	7	643253	CCT6P1	chaperonin containing TCP1, subunit 6 (zeta) pseudogene 1	-0.167957	1.49172	-1.78202	0.0815584	0.610467	-4.11249
499333268	499333268	11	572	BAD	BCL2-associated agonist of cell death	-0.167911	3.92472	-2.06465	0.0448038	0.565025	-3.75454
499335047	499335047	12	105369669	LOC105369669	uncharacterized LOC105369669	0.167905	-0.192525	1.10041	0.27706	0.765456	-4.787
499345344	499345344	17	516	ATP5G1	ATP synthase, H+ transporting, mitochondrial Fo complex, subunit C1 (subunit 9)	-0.167884	5.08464	-2.14224	0.0376743	0.551845	-3.6491
499310117	499310117	2	494143	CHAC2	ChaC, cation transport regulator homolog 2 (E. coli)	-0.167878	1.21063	-1.61656	0.11303	0.643946	-4.30182
499308058	499308058	1	730070	RPL26P11	ribosomal protein L26 pseudogene 11	0.167683	1.59968	2.21514	0.0319046	0.546435	-3.54735
499316817	499316817	4	51138	COPS4	COP9 signalosome subunit 4	-0.167648	4.37686	-2.0355	0.0477721	0.571556	-3.79339
499329191	499329191	9	114991	ZNF618	zinc finger protein 618	0.167614	0.865078	2.00117	0.0514856	0.577702	-3.83858
499340709	499340709	15	440270	GOLGA8B	golgin A8 family, member B	0.16757	4.09838	0.930103	0.357328	0.802915	-4.9096
499329425	499329425	9	8818	DPM2	dolichyl-phosphate mannosyltransferase polypeptide 2, regulatory subunit	-0.167567	2.40739	-2.43847	0.0188001	0.543807	-3.22035
499346135	499346135	18	81035	COLEC12	collectin sub-family member 12	0.167553	3.24683	1.29838	0.200835	0.717957	-4.62058
499345189	499345189	17	51629	SLC25A39	solute carrier family 25, member 39	-0.167482	3.45917	-2.47311	0.0172749	0.543807	-3.16766
499318961	499318961	5	6228	RPS23	ribosomal protein S23	-0.167459	5.73437	-2.24581	0.029721	0.546435	-3.50379
499335857	499335857	12	105369972	LOC105369972	endogenous retrovirus group K member 8 Pol protein-like	0.167449	1.56519	1.56942	0.123624	0.654583	-4.35289
499311439	499311439	2	653784	MZT2A	mitotic spindle organizing protein 2A	-0.167442	4.03108	-1.45756	0.151973	0.682721	-4.46879
499345790	499345790	17	54549	SDK2	sidekick cell adhesion molecule 2	0.167323	0.653192	1.87969	0.0666968	0.594362	-3.99358
499338756	499338756	14	57523	NYNRIN	NYN domain and retroviral integrase containing	0.167312	0.79637	1.3967	0.169419	0.693648	-4.52867
499348119	499348119	19	105372352	LOC105372352	uncharacterized LOC105372352	0.167257	0.362272	0.988205	0.328386	0.791485	-4.86996
499315726	499315726	3	6165	RPL35A	ribosomal protein L35a	-0.167251	7.22825	-2.48388	0.0168239	0.543807	-3.15117
499310365	499310365	2	4084	MXD1	MAX dimerization protein 1	-0.167179	2.31972	-1.93603	0.0592217	0.588094	-3.92266
499344917	499344917	17	57125	PLXDC1	plexin domain containing 1	0.167149	1.0143	2.02	0.049419	0.575159	-3.81387
499349101	499349101	19	102724105	ZNF528-AS1	ZNF528 antisense RNA 1	0.167096	1.71861	2.16955	0.0354131	0.551845	-3.61128
499310960	499310960	2	6160	RPL31	ribosomal protein L31	-0.167092	8.21548	-2.63232	0.0116093	0.543807	-2.9191
499347981	499347981	19	7639	ZNF85	zinc finger protein 85	0.167086	1.61736	2.20305	0.0328035	0.546435	-3.5644
499312993	499312993	3	105376930	LOC105376930	uncharacterized LOC105376930	0.167051	-0.162734	1.08435	0.284039	0.770052	-4.79938
499326407	499326407	8	2339	FNTA	farnesyltransferase, CAAX box, alpha	-0.167039	4.44523	-2.53446	0.0148464	0.543807	-3.07311
499348781	499348781	19	9704	DHX34	DEAH (Asp-Glu-Ala-His) box polypeptide 34	-0.166881	1.83163	-1.64826	0.106331	0.6356	-4.26676
499337345	499337345	13	105370153	LOC105370153	uncharacterized LOC105370153	0.166852	0.751057	1.45596	0.152412	0.682721	-4.47039
499312894	499312894	2	150678	MYEOV2	myeloma overexpressed 2	-0.166844	6.24699	-2.27981	0.0274571	0.546435	-3.455
499313774	499313774	3	51409	HEMK1	HemK methyltransferase family member 1	-0.16683	1.63809	-1.80554	0.0777459	0.60515	-4.08433
499346429	499346429	18	8780	RIOK3	RIO kinase 3	-0.166804	3.33466	-2.94306	0.00514333	0.543807	-2.40612
499304749	499304749	1	55052	MRPL20	mitochondrial ribosomal protein L20	-0.166702	4.80293	-2.55398	0.0141412	0.543807	-3.04268
499327673	499327673	9	105375945	LOC105375945	uncharacterized LOC105375945	0.166697	0.0437077	1.33916	0.187308	0.706428	-4.58319
499335188	499335188	12	8082	SSPN	sarcospan	0.166691	3.53069	1.25956	0.214385	0.727055	-4.65519
499344107	499344107	17	8711	TNK1	tyrosine kinase, non-receptor, 1	-0.166682	-1.27402	-1.33455	0.188802	0.708759	-4.58747
499317892	499317892	4	291	SLC25A4	solute carrier family 25 (mitochondrial carrier; adenine nucleotide translocator), member 4	-0.166656	4.34865	-2.10172	0.0412621	0.555325	-3.70453
499352823	499352823	X	10549	PRDX4	peroxiredoxin 4	-0.16665	3.07618	-1.8941	0.0647116	0.594171	-3.9756
499309101	499309101	1	105379283	LOC105379283	uncharacterized LOC105379283	-0.166637	2.90613	-1.59318	0.118187	0.649224	-4.32731
499317245	499317245	4	308	ANXA5	annexin A5	-0.166595	5.58184	-1.55322	0.127444	0.656453	-4.37014
499346475	499346475	18	728599	CIAPIN1P	cytokine induced apoptosis inhibitor 1 pseudogene	0.166495	-0.406589	1.09725	0.278426	0.766119	-4.78945
499343760	499343760	16	353	APRT	adenine phosphoribosyltransferase	-0.166495	2.98668	-1.4951	0.141936	0.671606	-4.43073
499329071	499329071	9	100126446	DEPDC1P2	DEP domain containing 1 pseudogene 2	-0.166466	-0.559462	-1.65178	0.105608	0.634278	-4.26283
499336479	499336479	12	1407	CRY1	cryptochrome circadian clock 1	-0.166432	2.77648	-1.71509	0.0932747	0.622143	-4.19095
499319823	499319823	5	22885	ABLIM3	actin binding LIM protein family, member 3	0.166427	3.31683	2.04501	0.046785	0.570414	-3.78076
499324797	499324797	7	83943	IMMP2L	IMP2 inner mitochondrial membrane peptidase-like (S. cerevisiae)	-0.166395	2.11815	-1.87073	0.0679572	0.594362	-4.00471
499350278	499350278	20	10953	TOMM34	translocase of outer mitochondrial membrane 34	-0.166372	4.69051	-1.16854	0.248802	0.746694	-4.73258
499322896	499322896	6	56895	AGPAT4	1-acylglycerol-3-phosphate O-acyltransferase 4	-0.166341	3.82455	-2.46496	0.0176232	0.543807	-3.1801
499336202	499336202	12	4254	KITLG	KIT ligand	-0.166341	3.23146	-1.52877	0.133388	0.663506	-4.39587
499326403	499326403	8	55145	THAP1	THAP domain containing, apoptosis associated protein 1	-0.166325	2.10133	-2.53687	0.0147576	0.543807	-3.06936
499321268	499321268	6	10471	PFDN6	prefoldin subunit 6	-0.166283	4.12273	-2.92279	0.0054319	0.543807	-2.44063
499338934	499338934	14	338017	KRT8P1	keratin 8 pseudogene 1	0.166272	0.473724	1.10112	0.276754	0.765456	-4.78645
499335821	499335821	12	114785	MBD6	methyl-CpG binding domain protein 6	0.166269	1.23836	1.86812	0.068327	0.594362	-4.00793
499347810	499347810	19	126549	ANKLE1	ankyrin repeat and LEM domain containing 1	0.166212	1.51982	2.85138	0.00657283	0.543807	-2.56104
499319037	499319037	5	1070	CETN3	centrin, EF-hand protein, 3	-0.166212	2.98385	-1.92864	0.0601586	0.590691	-3.93205
499321819	499321819	6	105369204	LOC105369204	uncharacterized LOC105369204	0.166186	1.53507	1.21822	0.229549	0.738014	-4.691
499314361	499314361	3	105374030	LOC105374030	uncharacterized LOC105374030	-0.166171	-0.0805829	-1.0537	0.297698	0.776931	-4.82255
499328972	499328972	9	85365	ALG2	ALG2, alpha-1,3/1,6-mannosyltransferase	-0.166149	2.6149	-2.41471	0.0199157	0.543807	-3.2562
499309217	499309217	1	731275	LINC01347	long intergenic non-protein coding RNA 1347	0.166115	0.727493	1.62648	0.110897	0.642354	-4.29091
499348972	499348972	19	6689	SPIB	Spi-B transcription factor (Spi-1/PU.1 related)	0.166061	0.923577	2.3983	0.0207208	0.543807	-3.28081
499317717	499317717	4	57630	SH3RF1	SH3 domain containing ring finger 1	-0.166031	3.78842	-1.25267	0.216857	0.72872	-4.66123
499306057	499306057	1	100418902	TUBBP10	tubulin, beta class I pseudogene 10	0.165959	0.0824179	1.78018	0.0818644	0.610467	-4.11469
499354733	499354733	Y	10033	ARSEP1	arylsulfatase E pseudogene 1	0.165864	-0.605772	1.78605	0.0808946	0.610101	-4.10769
499330649	499330649	10	22891	ZNF365	zinc finger protein 365	-0.165831	4.46498	-1.80133	0.0784184	0.607639	-4.0894
499338878	499338878	14	100506157	SRP54-AS1	SRP54 antisense RNA 1 (head to head)	-0.165794	0.369294	-1.30573	0.198342	0.715528	-4.61391
499310471	499310471	2	116540	MRPL53	mitochondrial ribosomal protein L53	-0.165785	2.88903	-2.20418	0.0327185	0.546435	-3.56281
499316918	499316918	4	2895	GRID2	glutamate receptor, ionotropic, delta 2	0.165738	1.21875	1.72886	0.090755	0.620179	-4.175
499323712	499323712	7	644	BLVRA	biliverdin reductase A	-0.165684	3.23152	-2.25907	0.0288192	0.546435	-3.48483
499331028	499331028	10	119385	AGAP11	ankyrin repeat and GTPase domain Arf GTPase activating protein 11	0.16567	0.241069	0.85643	0.396341	0.824041	-4.95658
499339687	499339687	14	105370621	LOC105370621	uncharacterized LOC105370621	0.165641	0.252646	1.40886	0.165815	0.691477	-4.51689
499334046	499334046	11	837	CASP4	caspase 4, apoptosis-related cysteine peptidase	-0.1656	1.66335	-0.919519	0.362774	0.805935	-4.91658
499336413	499336413	12	3479	IGF1	insulin-like growth factor 1 (somatomedin C)	0.165548	0.729923	1.31952	0.193733	0.712368	-4.60132
499335918	499335918	12	100420899	LOC100420899	mitochondrial ribosomal protein S25 pseudogene	0.165541	3.37395	2.67779	0.0103374	0.543807	-2.84624
499343018	499343018	16	388272	C16orf87	chromosome 16 open reading frame 87	-0.165476	2.32019	-2.03286	0.0480493	0.571556	-3.79689
499336754	499336754	12	105370028	LOC105370028	uncharacterized LOC105370028	-0.165432	-0.156107	-1.71605	0.0930968	0.621849	-4.18984
499322870	499322870	6	100129518	LOC100129518	uncharacterized LOC100129518	0.165387	-0.57874	1.21954	0.229054	0.738014	-4.68988
499349514	499349514	20	140809	SRXN1	sulfiredoxin 1	-0.165368	3.33084	-1.58407	0.120248	0.650936	-4.33715
499342649	499342649	16	105371148	LOC105371148	uncharacterized LOC105371148	0.165366	0.421251	0.707537	0.482916	0.860692	-5.04013
499329056	499329056	9	19	ABCA1	ATP-binding cassette, sub-family A (ABC1), member 1	0.16535	3.58929	1.27949	0.207346	0.722135	-4.63754
499342522	499342522	16	79838	TMC5	transmembrane channel-like 5	0.165273	0.526253	2.49411	0.0164057	0.543807	-3.13547
499347884	499347884	19	11316	COPE	coatomer protein complex, subunit epsilon	-0.165262	4.69232	-1.88442	0.0660394	0.594362	-3.98769
499349113	499349113	19	7696	ZNF137P	zinc finger protein 137, pseudogene	-0.165225	0.504661	-1.64917	0.106145	0.63512	-4.26575
499323602	499323602	7	80820	EEPD1	endonuclease/exonuclease/phosphatase family domain containing 1	-0.165175	1.11303	-2.28155	0.0273452	0.546435	-3.45248
499354512	499354512	X	340600	ATF4P2	activating transcription factor 4 pseudogene 2	-0.165173	-2.07855	-1.08262	0.284799	0.770052	-4.80071
499354515	499354515	X	469	ATF4P1	activating transcription factor 4 pseudogene 1	-0.165173	-2.07855	-1.08262	0.284799	0.770052	-4.80071
499322271	499322271	6	643884	SOCS5P5	suppressor of cytokine signaling 5 pseudogene 5	-0.165172	-0.218822	-1.18144	0.243695	0.744041	-4.72194
499310371	499310371	2	54980	C2orf42	chromosome 2 open reading frame 42	-0.16512	2.44191	-2.71003	0.00951473	0.543807	-2.79412
499320590	499320590	6	105374932	LOC105374932	uncharacterized LOC105374932	0.165113	1.04012	1.89869	0.0640899	0.593468	-3.96985
499342641	499342641	16	100506655	LCMT1-AS2	LCMT1 antisense RNA 2	0.165097	0.324185	1.93021	0.0599587	0.590691	-3.93006
499317438	499317438	4	441046	GUSBP5	glucuronidase, beta pseudogene 5	0.165096	-1.09793	0.912521	0.366404	0.808693	-4.92115
499307529	499307529	1	10456	HAX1	HCLS1 associated protein X-1	-0.165094	4.78858	-2.32707	0.0245655	0.546435	-3.38628
499347116	499347116	19	57418	WDR18	WD repeat domain 18	-0.165093	1.57765	-1.43487	0.158304	0.689105	-4.49138
499316029	499316029	4	105374493	LOC105374493	uncharacterized LOC105374493	0.165081	-0.531445	1.69183	0.0976588	0.628959	-4.21762
499334712	499334712	12	10635	RAD51AP1	RAD51 associated protein 1	0.165075	-0.536744	1.3126	0.196036	0.714691	-4.60766
499323069	499323069	7	56975	FAM20C	family with sequence similarity 20, member C	-0.165044	2.70518	-1.40232	0.167747	0.692503	-4.52324
499348054	499348054	19	101929144	LOC101929144	uncharacterized LOC101929144	0.165026	0.466769	1.45753	0.15198	0.682721	-4.46881
499344185	499344185	17	105371523	LOC105371523	uncharacterized LOC105371523	0.16501	-0.0201441	2.11929	0.0396708	0.551845	-3.68059
499320377	499320377	6	105374874	LOC105374874	uncharacterized LOC105374874	0.164959	-0.79091	1.04035	0.303787	0.777921	-4.83244
499353010	499353010	X	4128	MAOA	monoamine oxidase A	-0.164958	3.50617	-1.84585	0.0715624	0.598875	-4.03537
499326506	499326506	8	51606	ATP6V1H	ATPase, H+ transporting, lysosomal 50/57kDa, V1 subunit H	-0.164953	6.15795	-1.72627	0.0912245	0.620179	-4.17801
499309936	499309936	2	6432	SRSF7	serine/arginine-rich splicing factor 7	-0.164945	4.98942	-3.08896	0.00345281	0.543807	-2.15393
499347663	499347663	19	9592	IER2	immediate early response 2	-0.164916	1.56244	-1.18746	0.241336	0.742917	-4.71694
499306438	499306438	1	105378819	LOC105378819	uncharacterized LOC105378819	0.164839	0.284018	0.948054	0.348214	0.79939	-4.8976
499319363	499319363	5	100418737	KRT8P33	keratin 8 pseudogene 33	0.164804	0.11758	1.50243	0.140039	0.670305	-4.4232
499331992	499331992	11	57053	CHRNA10	cholinergic receptor, nicotinic, alpha 10 (neuronal)	-0.1648	-1.05358	-0.979127	0.332802	0.793022	-4.8763
499342495	499342495	16	353512	PKD1P4	polycystic kidney disease 1 (autosomal dominant) pseudogene 4	-0.164788	2.10806	-1.67784	0.100377	0.631803	-4.23351
499340872	499340872	15	101928388	PLA2G4E-AS1	PLA2G4E antisense RNA 1	-0.164613	-0.94139	-1.37568	0.175794	0.698192	-4.54882
499314595	499314595	3	105369194	LOC105369194	uncharacterized LOC105369194	0.164601	0.318179	1.28234	0.206352	0.721874	-4.63499
499351264	499351264	21	7485	WRB	tryptophan rich basic protein	-0.164505	4.73214	-2.74604	0.00866743	0.543807	-2.73543
499333317	499333317	11	2197	FAU	Finkel-Biskis-Reilly murine sarcoma virus (FBR-MuSV) ubiquitously expressed	-0.164381	6.58302	-2.48639	0.0167204	0.543807	-3.14732
499308175	499308175	1	100270872	RPSAP16	ribosomal protein SA pseudogene 16	0.164358	0.813282	1.49805	0.14117	0.670876	-4.4277
499322686	499322686	6	79747	ADGB	androglobin	0.164309	-0.456976	0.739166	0.463681	0.853612	-5.02367
499307581	499307581	1	2224	FDPS	farnesyl diphosphate synthase	-0.164286	4.68672	-2.38424	0.0214335	0.543807	-3.3018
499307262	499307262	1	25832	NBPF14	neuroblastoma breakpoint family, member 14	0.16428	3.40275	2.04897	0.0463796	0.570381	-3.77549
499310448	499310448	2	1716	DGUOK	deoxyguanosine kinase	-0.164242	3.55457	-2.45358	0.0181206	0.543807	-3.19744
499334932	499334932	12	120939	TMEM52B	transmembrane protein 52B	0.164242	-0.669095	1.44538	0.155345	0.685048	-4.48095
499339802	499339802	14	122481	AK7	adenylate kinase 7	0.164241	1.65774	1.47188	0.148078	0.679321	-4.45436
499315803	499315803	4	2261	FGFR3	fibroblast growth factor receptor 3	0.164174	4.33797	1.1627	0.251139	0.74866	-4.73737
499350431	499350431	20	1051	CEBPB	CCAAT/enhancer binding protein (C/EBP), beta	-0.164103	2.54159	-1.38412	0.173213	0.697103	-4.54076
499304956	499304956	1	54897	CASZ1	castor zinc finger 1	-0.164031	-1.94184	-1.28291	0.206153	0.721874	-4.63448
499354407	499354407	X	4109	MAGEA10	melanoma antigen family A10	0.163933	0.438724	1.91145	0.0623891	0.59195	-3.9538
499333667	499333667	11	11309	SLCO2B1	solute carrier organic anion transporter family, member 2B1	0.16393	4.07125	1.74978	0.0870393	0.617401	-4.1506
499306810	499306810	1	1435	CSF1	colony stimulating factor 1 (macrophage)	-0.163913	2.52537	-1.11481	0.270908	0.762481	-4.77575
499345399	499345399	17	55379	LRRC59	leucine rich repeat containing 59	-0.163884	3.52125	-2.12012	0.0395975	0.551845	-3.67946
499352542	499352542	22	105377205	LOC105377205	uncharacterized LOC105377205	-0.163852	0.0403375	-1.54533	0.129337	0.65833	-4.37847
499315040	499315040	3	100128469	SNRPCP3	small nuclear ribonucleoprotein polypeptide C pseudogene 3	0.163829	2.64811	2.33247	0.0242527	0.546435	-3.37836
499309860	499309860	2	103752586	BIRC6-AS2	BIRC6 antisense RNA 2	0.16381	0.730401	1.35849	0.181144	0.702462	-4.5651
499324201	499324201	7	26608	TBL2	transducin (beta)-like 2	-0.1638	1.91448	-2.70679	0.00959467	0.543807	-2.79938
499333634	499333634	11	7352	UCP3	uncoupling protein 3 (mitochondrial, proton carrier)	-0.163775	0.163227	-1.07025	0.290266	0.77269	-4.81012
499316982	499316982	4	3015	H2AFZ	H2A histone family, member Z	-0.163732	5.58989	-1.8158	0.0761313	0.602991	-4.07195
499347328	499347328	19	8192	CLPP	caseinolytic mitochondrial matrix peptidase proteolytic subunit	-0.163689	2.53422	-2.40606	0.0203363	0.543807	-3.26918
499335142	499335142	12	677880	THEM4P1	thioesterase superfamily member 4 pseudogene 1	0.163687	2.24684	1.83408	0.0733233	0.60256	-4.04976
499342204	499342204	16	6923	TCEB2	transcription elongation factor B (SIII), polypeptide 2 (18kDa, elongin B)	-0.163678	5.40946	-2.42159	0.0195867	0.543807	-3.24584
499331301	499331301	10	4714	NDUFB8	NADH dehydrogenase (ubiquinone) 1 beta subcomplex, 8, 19kDa	-0.163677	6.26978	-2.83616	0.00684321	0.543807	-2.58648
499347898	499347898	19	1463	NCAN	neurocan	-0.163629	4.55254	-1.80528	0.0777873	0.60515	-4.08464
499319588	499319588	5	3313	HSPA9	heat shock 70kDa protein 9 (mortalin)	-0.1636	5.80139	-2.69941	0.00977883	0.543807	-2.81133
499317150	499317150	4	728937	RPS26P25	ribosomal protein S26 pseudogene 25	0.163567	6.3869	0.87728	0.385038	0.818394	-4.94366
499341600	499341600	15	100996492	LINC01314	long intergenic non-protein coding RNA 1314	-0.163529	3.88356	-0.694507	0.490969	0.864696	-5.04671
499349114	499349114	19	55769	ZNF83	zinc finger protein 83	-0.163494	4.36286	-1.80548	0.0777556	0.60515	-4.0844
499331756	499331756	10	55844	PPP2R2D	protein phosphatase 2, regulatory subunit B, delta	-0.163474	3.73757	-2.7825	0.00788118	0.543807	-2.67553
499350615	499350615	20	105372705	LOC105372705	uncharacterized LOC105372705	-0.163472	-0.339853	-1.33791	0.187712	0.706996	-4.58435
499332847	499332847	11	81329	OR4A14P	olfactory receptor, family 4, subfamily A, member 14 pseudogene	0.163444	1.28355	1.39316	0.17048	0.694912	-4.53208
499329195	499329195	9	85301	COL27A1	collagen, type XXVII, alpha 1	-0.163423	1.13954	-0.939457	0.352559	0.800118	-4.90337
499327596	499327596	8	54512	EXOSC4	exosome component 4	-0.163408	1.98257	-2.16672	0.0356419	0.551845	-3.61522
499332159	499332159	11	6881	TAF10	TAF10 RNA polymerase II, TATA box binding protein (TBP)-associated factor, 30kDa	-0.163404	3.70342	-2.60326	0.0124956	0.543807	-2.96522
499330655	499330655	10	29982	NRBF2	nuclear receptor binding factor 2	-0.163401	2.83	-2.21531	0.0318922	0.546435	-3.54711
499325685	499325685	8	9172	MYOM2	myomesin 2	-0.163386	1.62941	-1.31447	0.195412	0.714691	-4.60595
499328887	499328887	9	5727	PTCH1	patched 1	0.163372	1.94039	1.7202	0.092332	0.62061	-4.18504
499314440	499314440	3	101180897	LOC101180897	Rab geranylgeranyltransferase, beta subunit pseudogene	0.163353	1.32413	1.95896	0.0563918	0.586408	-3.89331
499328482	499328482	9	105376070	LOC105376070	uncharacterized LOC105376070	0.163322	2.35475	2.38728	0.0212775	0.543807	-3.29727
499311822	499311822	2	102724081	LOC102724081	uncharacterized LOC102724081	-0.163306	0.954691	-1.49132	0.142921	0.672621	-4.43459
499353410	499353410	X	27112	FAM155B	family with sequence similarity 155, member B	-0.163275	-0.0537639	-1.64029	0.107985	0.638019	-4.27563
499309190	499309190	1	23596	OPN3	opsin 3	-0.163249	1.05123	-1.16159	0.251586	0.748762	-4.73828
499346824	499346824	18	90701	SEC11C	SEC11 homolog C (S. cerevisiae)	-0.163211	5.85226	-1.9277	0.0602785	0.590691	-3.93324
499343331	499343331	16	8996	NOL3	nucleolar protein 3 (apoptosis repressor with CARD domain)	-0.163114	2.52055	-2.04523	0.0467622	0.570414	-3.78046
499335072	499335072	12	11171	STRAP	serine/threonine kinase receptor associated protein	-0.163086	5.13875	-2.23951	0.0301587	0.546435	-3.51278
499327917	499327917	9	1030	CDKN2B	cyclin-dependent kinase inhibitor 2B (p15, inhibits CDK4)	-0.162973	-0.0727385	-0.948771	0.347853	0.799107	-4.89711
499354029	499354029	X	2747	GLUD2	glutamate dehydrogenase 2	-0.162942	1.15196	-1.30734	0.197802	0.7154	-4.61245
499344625	499344625	17	147015	DHRS13	dehydrogenase/reductase (SDR family) member 13	-0.162925	1.1692	-1.37784	0.175132	0.698192	-4.54677
499307085	499307085	1	647121	EMBP1	embigin pseudogene 1	0.162919	-1.18524	1.26944	0.210871	0.724789	-4.64647
499320859	499320859	6	100507173	LINC01012	long intergenic non-protein coding RNA 1012	0.16291	1.43234	2.20347	0.0327721	0.546435	-3.56381
499311281	499311281	2	5899	RALB	v-ral simian leukemia viral oncogene homolog B	-0.162906	4.32914	-2.06385	0.044883	0.565025	-3.75562
499305146	499305146	1	6390	SDHB	succinate dehydrogenase complex, subunit B, iron sulfur (Ip)	-0.162892	4.78087	-2.40564	0.020357	0.543807	-3.26981
499352547	499352547	22	79174	CRELD2	cysteine-rich with EGF-like domains 2	-0.162882	2.6039	-1.70372	0.0953972	0.626522	-4.20403
499328081	499328081	9	3590	IL11RA	interleukin 11 receptor, alpha	0.162873	2.37811	1.63031	0.110084	0.642046	-4.28669
499335016	499335016	12	51202	DDX47	DEAD (Asp-Glu-Ala-Asp) box polypeptide 47	-0.162859	3.64963	-2.7792	0.00794953	0.543807	-2.68097
499307546	499307546	1	10654	PMVK	phosphomevalonate kinase	-0.162822	3.22649	-2.81319	0.00727098	0.543807	-2.62473
499345063	499345063	17	115024	NT5C3B	5''-nucleotidase, cytosolic IIIB	-0.162801	4.00882	-2.28007	0.0274405	0.546435	-3.45462
499348478	499348478	19	112398	EGLN2	egl-9 family hypoxia-inducible factor 2	-0.162801	4.07675	-2.43372	0.0190184	0.543807	-3.22753
499327999	499327999	9	4712	NDUFB6	NADH dehydrogenase (ubiquinone) 1 beta subcomplex, 6, 17kDa	-0.16279	4.54414	-1.97179	0.0548589	0.583113	-3.87677
499343967	499343967	17	3682	ITGAE	integrin, alpha E (antigen CD103, human mucosal lymphocyte antigen 1; alpha polypeptide)	-0.16279	0.0884795	-1.97795	0.0541364	0.582576	-3.8688
499312572	499312572	2	130612	TMEM198	transmembrane protein 198	-0.162779	2.25234	-1.14057	0.260142	0.754903	-4.75529
499334967	499334967	12	50840	TAS2R14	taste receptor, type 2, member 14	0.162762	2.26037	1.92077	0.0611713	0.590691	-3.94203
499327981	499327981	9	100129251	FTLP4	ferritin, light polypeptide pseudogene 4	0.162758	-0.332317	1.44826	0.154541	0.684441	-4.47808
499315243	499315243	3	93556	EGFEM1P	EGF-like and EMI domain containing 1, pseudogene	0.162736	0.60354	1.8398	0.0724631	0.600975	-4.04278
499310244	499310244	2	100421472	LOC100421472	mitochondrial fission regulator 2 pseudogene	0.162692	0.445198	1.64393	0.107228	0.638019	-4.27159
499321664	499321664	6	28978	TMEM14A	transmembrane protein 14A	-0.162571	4.16785	-2.20605	0.0325787	0.546435	-3.56018
499350867	499350867	21	100631252	GRAMD4P1	GRAM domain containing 4 pseudogene 1	0.162522	1.47295	1.52367	0.134655	0.665104	-4.40119
499337493	499337493	13	144811	LACC1	laccase (multicopper oxidoreductase) domain containing 1	-0.162522	2.64613	-1.45548	0.152544	0.682721	-4.47087
499310624	499310624	2	51318	MRPL35	mitochondrial ribosomal protein L35	-0.162521	4.03191	-2.46488	0.0176267	0.543807	-3.18023
499320563	499320563	6	100506409	ELOVL2-AS1	ELOVL2 antisense RNA 1	-0.162509	-0.190748	-1.69962	0.0961714	0.62714	-4.20872
499335532	499335532	12	466	ATF1	activating transcription factor 1	-0.162468	2.57456	-2.27258	0.027925	0.546435	-3.46541
499314927	499314927	3	483	ATP1B3	ATPase, Na+/K+ transporting, beta 3 polypeptide	-0.162467	4.32298	-1.50659	0.138972	0.669479	-4.41891
499313576	499313576	3	23016	EXOSC7	exosome component 7	-0.162465	3.27834	-1.92122	0.0611128	0.590691	-3.94146
499325091	499325091	7	100271255	RPS3AP27	ribosomal protein S3a pseudogene 27	0.162448	0.678947	1.44908	0.154314	0.684441	-4.47726
499344146	499344146	17	84316	NAA38	N(alpha)-acetyltransferase 38, NatC auxiliary subunit	-0.16243	4.14633	-2.3469	0.0234355	0.544783	-3.35715
499321943	499321943	6	5238	PGM3	phosphoglucomutase 3	-0.162389	2.99496	-2.49904	0.0162073	0.543807	-3.12788
499327291	499327291	8	79075	DSCC1	DNA replication and sister chromatid cohesion 1	-0.162355	0.0895697	-1.20847	0.233237	0.739081	-4.69928
499323672	499323672	7	79783	SUGCT	succinyl-CoA:glutarate-CoA transferase	0.162349	0.616078	1.42276	0.161766	0.691477	-4.5033
499316727	499316727	4	100128318	RPL26P17	ribosomal protein L26 pseudogene 17	0.162347	-0.00164445	2.32331	0.0247846	0.546435	-3.39177
499326543	499326543	8	5324	PLAG1	pleiomorphic adenoma gene 1	0.162301	0.301628	2.06164	0.0451025	0.566569	-3.75857
499349056	499349056	19	339352	LOC339352	cytosolic thiouridylase subunit 1 homolog (S. pombe) pseudogene	0.162149	-0.58049	1.62251	0.111748	0.643475	-4.29529
499334335	499334335	11	105369525	LOC105369525	uncharacterized LOC105369525	-0.16212	-0.322292	-1.23625	0.222839	0.734518	-4.67551
499350008	499350008	20	81572	PDRG1	p53 and DNA-damage regulated 1	-0.162078	2.23051	-2.15961	0.0362217	0.551845	-3.62509
499320232	499320232	5	54732	TMED9	transmembrane emp24 protein transport domain containing 9	-0.162067	3.96717	-2.24776	0.0295871	0.546435	-3.50101
499334368	499334368	11	105369535	LOC105369535	uncharacterized LOC105369535	0.161995	-0.192492	1.56328	0.125059	0.65508	-4.35944
499351479	499351479	22	102723769	LOC102723769	uncharacterized LOC102723769	-0.161991	3.09713	-1.05891	0.295344	0.776428	-4.81866
499306799	499306799	1	2780	GNAT2	guanine nucleotide binding protein (G protein), alpha transducing activity polypeptide 2	0.161977	-0.525444	1.31026	0.19682	0.7154	-4.60979
499312766	499312766	2	677775	SCARNA5	small Cajal body-specific RNA 5	-0.161948	9.45598	-2.26319	0.0285439	0.546435	-3.47892
499307412	499307412	1	105371441	LOC105371441	uncharacterized LOC105371441	-0.161914	-1.07233	-1.13388	0.262906	0.756943	-4.76064
499338338	499338338	13	105377808	LOC105377808	LWamide neuropeptides-like	0.161876	0.135055	1.08514	0.283696	0.769881	-4.79878
499334974	499334974	12	259292	TAS2R46	taste receptor, type 2, member 46	-0.161843	1.17681	-1.65661	0.104622	0.634278	-4.25742
499315923	499315923	4	60312	AFAP1	actin filament associated protein 1	-0.161816	2.30457	-1.62979	0.110193	0.642046	-4.28726
499313475	499313475	3	440952	EIF1B-AS1	EIF1B antisense RNA 1	0.161784	0.138578	1.57501	0.122327	0.651636	-4.3469
499338045	499338045	13	1638	DCT	dopachrome tautomerase	-0.161781	0.0937083	-0.963579	0.340456	0.79585	-4.88704
499342706	499342706	16	7284	TUFM	Tu translation elongation factor, mitochondrial	-0.161764	4.62142	-3.27491	0.00204899	0.543807	-1.82326
499337303	499337303	13	10208	USPL1	ubiquitin specific peptidase like 1	-0.161742	3.08442	-1.60625	0.115281	0.644791	-4.3131
499308820	499308820	1	728417	LOC728417	uncharacterized LOC728417	0.161734	-1.14068	1.78942	0.0803426	0.60903	-4.10366
499309987	499309987	2	105374567	LOC105374567	proline-rich protein 2-like	0.161731	0.251363	1.65369	0.105217	0.634278	-4.26069
499342666	499342666	16	197370	NSMCE1	non-SMC element 1 homolog (S. cerevisiae)	-0.161718	3.48563	-1.99966	0.0516542	0.577702	-3.84055
499336521	499336521	12	32	ACACB	acetyl-CoA carboxylase beta	0.161704	2.81352	1.3091	0.197208	0.7154	-4.61085
499317178	499317178	4	100129008	CUL4AP1	cullin 4A pseudogene 1	0.161681	-1.62583	1.6	0.116664	0.646987	-4.31991
499307330	499307330	1	79630	C1orf54	chromosome 1 open reading frame 54	-0.161666	2.6355	-1.54749	0.128816	0.657515	-4.37619
499323486	499323486	7	105375212	LOC105375212	uncharacterized LOC105375212	-0.161653	-0.61721	-1.22207	0.228105	0.737674	-4.68771
499334801	499334801	12	677777	SCARNA12	small Cajal body-specific RNA 12	-0.161626	6.4895	-2.69998	0.00976449	0.543807	-2.81041
499311019	499311019	2	102682016	LINC01159	long intergenic non-protein coding RNA 1159	-0.161595	0.88107	-1.22554	0.226808	0.737674	-4.68474
499323055	499323055	6	5134	PDCD2	programmed cell death 2	-0.16159	3.26796	-2.51151	0.0157157	0.543807	-3.10865
499325002	499325002	7	3663	IRF5	interferon regulatory factor 5	0.161533	1.16098	1.50259	0.139997	0.670305	-4.42303
499354938	499354938	Y	102723951	LOC102723951	uncharacterized LOC102723951	0.161524	-0.819184	1.29885	0.200673	0.717771	-4.62015
499354991	499354991	Y	102724004	LOC102724004	uncharacterized LOC102724004	0.161524	-0.819184	1.29885	0.200673	0.717771	-4.62015
499322084	499322084	6	29078	NDUFAF4	NADH dehydrogenase (ubiquinone) complex I, assembly factor 4	-0.161505	3.83503	-1.63381	0.109342	0.640749	-4.28281
499350224	499350224	20	23051	ZHX3	zinc fingers and homeoboxes 3	0.161484	4.48584	2.42746	0.01931	0.543807	-3.237
499348844	499348844	19	284358	MAMSTR	MEF2 activating motif and SAP domain containing transcriptional regulator	0.161404	0.14606	1.37548	0.175856	0.698192	-4.54901
499345138	499345138	17	101929767	LOC101929767	uncharacterized LOC101929767	-0.161387	1.05205	-1.16239	0.251264	0.748744	-4.73762
499341658	499341658	15	83640	FAM103A1	family with sequence similarity 103, member A1	-0.161379	2.51738	-1.7391	0.08892	0.61766	-4.16309
499325765	499325765	8	100128890	FAM66B	family with sequence similarity 66, member B	0.161125	2.69751	1.24578	0.219353	0.731481	-4.66725
499305878	499305878	1	8891	EIF2B3	eukaryotic translation initiation factor 2B, subunit 3 gamma, 58kDa	-0.161094	3.21864	-2.14781	0.0372027	0.551845	-3.64141
499340776	499340776	15	105370774	LOC105370774	uncharacterized LOC105370774	0.161044	1.00971	1.39025	0.171356	0.694912	-4.53488
499350624	499350624	20	11047	ADRM1	adhesion regulating molecule 1	-0.161009	3.62765	-2.09107	0.0422537	0.5584	-3.71897
499345799	499345799	17	6169	RPL38	ribosomal protein L38	-0.160941	7.83242	-3.21319	0.00244058	0.543807	-1.93411
499313514	499313514	3	51188	SS18L2	synovial sarcoma translocation gene on chromosome 18-like 2	-0.160934	3.24984	-2.01188	0.0503008	0.576914	-3.82454
499326890	499326890	8	760	CA2	carbonic anhydrase II	-0.160921	5.24288	-1.30416	0.198873	0.715528	-4.61534
499349234	499349234	19	4696	NDUFA3	NADH dehydrogenase (ubiquinone) 1 alpha subcomplex, 3, 9kDa	-0.160918	5.83152	-1.99629	0.0520327	0.578017	-3.84495
499329083	499329083	9	100271398	RPL7AP44	ribosomal protein L7a pseudogene 44	0.160798	0.0375079	1.04108	0.303455	0.777921	-4.83191
499306659	499306659	1	729987	LOC729987	uncharacterized LOC729987	0.160775	1.8153	2.58904	0.0129517	0.543807	-2.98768
499305994	499305994	1	105378715	LOC105378715	uncharacterized LOC105378715	0.160768	1.76787	1.74492	0.0878899	0.617401	-4.15628
499311837	499311837	2	129881	CCDC173	coiled-coil domain containing 173	0.160748	1.60784	1.19334	0.239049	0.742363	-4.71202
499341959	499341959	15	196968	DNM1P46	DNM1 pseudogene 46	0.16074	-0.286226	1.30638	0.198126	0.715528	-4.61333
499330099	499330099	10	387638	C10orf113	chromosome 10 open reading frame 113	0.160707	1.98596	1.35769	0.181395	0.702462	-4.56585
499335433	499335433	12	401718	OR5BK1P	olfactory receptor, family 5, subfamily BK, member 1 pseudogene	0.160697	0.381618	1.08547	0.283549	0.769881	-4.79853
499344137	499344137	17	482	ATP1B2	ATPase, Na+/K+ transporting, beta 2 polypeptide	0.160672	5.07134	1.67702	0.10054	0.631803	-4.23445
499345663	499345663	17	146880	LOC146880	Rho GTPase activating protein 27 pseudogene	0.160638	3.18528	2.75104	0.00855551	0.543807	-2.72725
499308247	499308247	1	102724857	LOC102724857	uncharacterized LOC102724857	0.160629	0.11952	1.58569	0.11988	0.650764	-4.33541
499343369	499343369	16	1506	CTRL	chymotrypsin-like	0.160601	0.199124	1.06269	0.293648	0.775152	-4.81582
499348920	499348920	19	3276	PRMT1	protein arginine methyltransferase 1	-0.160579	4.5532	-2.33075	0.0243517	0.546435	-3.38088
499341442	499341442	15	283731	LOC283731	uncharacterized LOC283731	0.16057	0.344899	1.81243	0.0766595	0.603009	-4.07603
499336947	499336947	12	5901	RAN	RAN, member RAS oncogene family	-0.160486	5.7607	-2.24501	0.0297762	0.546435	-3.50493
499347125	499347125	19	2879	GPX4	glutathione peroxidase 4	-0.160477	5.9848	-2.29702	0.0263702	0.546435	-3.43008
499335232	499335232	12	83857	TMTC1	transmembrane and tetratricopeptide repeat containing 1	-0.160474	4.58804	-1.85325	0.0704724	0.596859	-4.02628
499318430	499318430	5	6167	RPL37	ribosomal protein L37	-0.160466	6.25954	-2.68561	0.0101322	0.543807	-2.83365
499320492	499320492	6	6239	RREB1	ras responsive element binding protein 1	0.16044	0.795648	2.01181	0.0503086	0.576914	-3.82463
499327362	499327362	8	137209	ZNF572	zinc finger protein 572	0.160427	0.57868	1.53193	0.132608	0.662405	-4.39256
499317404	499317404	4	55534	MAML3	mastermind-like 3 (Drosophila)	0.160408	1.35122	2.01378	0.0500934	0.576914	-3.82205
499335592	499335592	12	100127967	KRT73-AS1	KRT73 antisense RNA 1	0.1604	-1.3641	1.57827	0.121575	0.651636	-4.3434
[truncated: 1 more rows]

## Sheet: Male Hippocampus
	gene_id	chromosome	gene_entrez_id	gene_symbol	gene_name	logFC	AveExpr	t	P.Value	adj.P.Val	B
499319109	499319109	5	64167	ERAP2	endoplasmic reticulum aminopeptidase 2	0.524373	0.936554	2.29833	0.0252669	0.997906	-3.40203
499348822	499348822	19	93233	CCDC114	coiled-coil domain containing 114	0.481836	-0.0859244	2.24096	0.0289776	0.997906	-3.48773
499353254	499353254	X	727866	FAM156B	family with sequence similarity 156, member B	0.474339	1.75609	2.85297	0.00604264	0.997906	-2.49142
499316888	499316888	4	55008	HERC6	HECT and RLD domain containing E3 ubiquitin protein ligase family member 6	-0.464782	2.03776	-2.6604	0.0101412	0.997906	-2.82358
499349947	499349947	20	284800	FAM182A	family with sequence similarity 182, member A	-0.459587	0.498089	-2.35243	0.0221607	0.997906	-3.31966
499342086	499342086	16	105371040	LOC105371040	105371040	0.428282	0.382355	3.0634	0.00335043	0.997906	-2.11088
499307331	499307331	1	148523	CIART	circadian associated repressor of transcription	-0.424735	1.4582	-3.23268	0.00204921	0.997906	-1.79251
499319248	499319248	5	105379125	LOC105379125	uncharacterized LOC105379125	0.415123	0.336578	3.26207	0.00187877	0.997906	-1.7362
499317420	499317420	4	100507639	LOC100507639	uncharacterized LOC100507639	0.401032	0.579594	2.93839	0.00477018	0.997906	-2.33908
499326703	499326703	8	23213	SULF1	sulfatase 1	0.398336	0.896553	2.03516	0.0465381	0.997906	-3.78089
499331087	499331087	10	3437	IFIT3	interferon-induced protein with tetratricopeptide repeats 3	-0.395933	3.42152	-1.76539	0.0829033	0.997906	-4.12942
499312132	499312132	2	6772	STAT1	signal transducer and activator of transcription 1, 91kDa	-0.392991	4.23259	-2.47867	0.0161997	0.997906	-3.12179
499341468	499341468	15	594855	CPLX3	complexin 3	0.392006	0.182633	1.82554	0.0732091	0.997906	-4.05536
499321292	499321292	6	117283	IP6K3	inositol hexakisphosphate kinase 3	0.382631	1.80833	2.41472	0.01901	0.997906	-3.223
499329236	499329236	9	105376237	LOC105376237	uncharacterized LOC105376237	0.365889	-0.875367	3.10065	0.00301078	0.997906	-2.04173
499331712	499331712	10	105378550	LOC105378550	uncharacterized LOC105378550	0.358003	0.0749343	2.62156	0.0112279	0.997906	-2.88861
499333488	499333488	11	10312	TCIRG1	T-cell, immune regulator 1, ATPase, H+ transporting, lysosomal V0 subunit A3	0.357457	1.15002	2.28484	0.0260989	0.997906	-3.42232
499321703	499321703	6	90523	MLIP	muscular LMNA-interacting protein	0.356044	1.55819	2.31157	0.0244726	0.997906	-3.382
499307654	499307654	1	149499	LRRC71	leucine rich repeat containing 71	0.355208	-0.250475	2.92485	0.0049538	0.997906	-2.36343
499317150	499317150	4	728937	RPS26P25	ribosomal protein S26 pseudogene 25	0.354922	6.31944	1.84339	0.070522	0.997906	-4.03297
499311758	499311758	2	100506055	LOC100506055	matrix-remodelling associated 7 pseudogene	-0.354676	2.87567	-2.63998	0.0106999	0.997906	-2.85785
499350646	499350646	20	101928465	LOC101928465	uncharacterized LOC101928465	0.352497	0.00618303	2.36497	0.0214914	0.997906	-3.30036
499314103	499314103	3	692099	FAM86DP	family with sequence similarity 86, member D, pseudogene	0.352369	0.579071	3.15105	0.00260231	0.997906	-1.94734
499328391	499328391	9	102724110	LOC102724110	102724110	0.351197	0.117238	2.44852	0.0174741	0.997906	-3.16975
499311102	499311102	2	100506563	LOC100506563	uncharacterized LOC100506563	-0.350849	0.457948	-1.82272	0.0736412	0.997906	-4.05888
499353255	499353255	X	29057	FAM156A	family with sequence similarity 156, member A	-0.34396	3.26615	-2.83545	0.00633976	0.997906	-2.52231
499345695	499345695	17	27091	CACNG5	calcium channel, voltage-dependent, gamma subunit 5	-0.342225	-0.675026	-2.56031	0.0131584	0.997906	-2.98973
499332709	499332709	11	4192	MDK	midkine (neurite growth-promoting factor 2)	-0.340256	1.037	-1.87853	0.0654734	0.997906	-3.98835
499307984	499307984	1	2153	F5	coagulation factor V (proaccelerin, labile factor)	0.336503	0.692217	1.85288	0.0691266	0.997906	-4.02099
499349930	499349930	20	170537	PPIAP2	peptidylprolyl isomerase A (cyclophilin A) pseudogene 2	-0.336251	0.578304	-2.60744	0.0116486	0.997906	-2.91207
499346819	499346819	18	105372146	LOC105372146	uncharacterized LOC105372146	-0.335246	-0.596365	-2.33527	0.023107	0.997906	-3.34595
499317619	499317619	4	100132922	RPL6P11	ribosomal protein L6 pseudogene	0.331671	-0.212139	3.19385	0.00229685	0.997906	-1.86645
499329277	499329277	9	105376256	LOC105376256	uncharacterized LOC105376256	0.329759	2.52319	1.44708	0.153403	0.997906	-4.48482
499337480	499337480	13	94240	EPSTI1	epithelial stromal interaction 1 (breast)	-0.326564	0.382479	-1.39958	0.167108	0.997906	-4.53241
499318205	499318205	5	100288979	DCAF13P2	DDB1 and CUL4 associated factor 13 pseudogene 2	0.321703	0.937836	3.25184	0.0019365	0.997906	-1.75583
499323604	499323604	7	54443	ANLN	anillin, actin binding protein	0.319944	5.21578	2.39423	0.0199987	0.997906	-3.255
499352793	499352793	X	389840	MAP3K15	mitogen-activated protein kinase kinase kinase 15	0.318835	-1.22185	3.23733	0.00202132	0.997906	-1.78362
499330131	499330131	10	219681	ARMC3	armadillo repeat containing 3	0.31878	1.03292	1.64647	0.105221	0.997906	-4.26949
499316889	499316889	4	102723458	LOC102723458	uncharacterized LOC102723458	-0.317178	0.294887	-2.40483	0.0194818	0.997906	-3.23848
499333722	499333722	11	2508	FTH1P16	ferritin, heavy polypeptide 1 pseudogene 16	0.316636	-0.468028	2.04688	0.045334	0.997906	-3.76481
499336972	499336972	12	347918	EP400NL	EP400 N-terminal like	0.316576	0.53704	2.8406	0.00625105	0.997906	-2.51324
499350231	499350231	20	128467	RPL12P11	ribosomal protein L12 pseudogene 11	-0.315864	0.464657	-2.19741	0.0321086	0.997906	-3.55166
499321531	499321531	6	646294	RPS2P29	ribosomal protein S2 pseudogene 29	0.31499	-0.288855	2.04857	0.0451624	0.997906	-3.76248
499340020	499340020	14	319135	RPL10AP1	ribosomal protein L10a pseudogene 1	0.313567	0.478709	2.80849	0.00682325	0.997906	-2.56956
499319483	499319483	5	116842	LEAP2	liver expressed antimicrobial peptide 2	0.313147	-0.190759	2.36769	0.0213481	0.997906	-3.29615
499317438	499317438	4	441046	GUSBP5	glucuronidase, beta pseudogene 5	-0.313062	-1.06103	-2.5152	0.0147681	0.997906	-3.06309
499306860	499306860	1	57413	TMIGD3	transmembrane and immunoglobulin domain containing 3	-0.312848	2.50401	-2.03043	0.0470318	0.997906	-3.78735
499306214	499306214	1	23421	ITGB3BP	integrin beta 3 binding protein (beta3-endonexin)	-0.309486	2.53971	-2.09316	0.0408379	0.997906	-3.70058
499308722	499308722	1	100505832	PROX1-AS1	PROX1 antisense RNA 1	-0.307755	-0.128616	-3.18705	0.00234302	0.997906	-1.87935
499341607	499341607	15	57214	CEMIP	cell migration inducing protein, hyaluronan binding	-0.307452	1.39566	-1.82054	0.0739764	0.997906	-4.06159
499348094	499348094	19	100421702	BNIP3P40	BCL2/adenovirus E1B 19kDa interacting protein 3 pseudogene 40	-0.306911	1.19442	-2.65165	0.0103774	0.997906	-2.8383
499336680	499336680	12	101928274	LOC101928274	uncharacterized LOC101928274	0.306256	1.26289	2.58005	0.0125055	0.997906	-2.95732
499337627	499337627	13	100874074	DLEU7-AS1	DLEU7 antisense RNA 1	-0.304855	-0.234855	-1.95834	0.0551363	0.997906	-3.88438
499309827	499309827	2	101929418	LOC101929418	uncharacterized LOC101929418	0.301907	1.0239	2.00165	0.0501349	0.997906	-3.82643
499316019	499316019	4	9957	HS3ST1	heparan sulfate (glucosamine) 3-O-sulfotransferase 1	0.299956	0.506039	1.96244	0.0546454	0.997906	-3.87894
499317458	499317458	4	105377463	LOC105377463	uncharacterized LOC105377463	0.299792	-0.455043	2.75499	0.00788506	0.997906	-2.66243
499331266	499331266	10	60495	HPSE2	heparanase 2 (inactive)	0.299558	0.661017	1.3027	0.197965	0.997906	-4.62495
499348241	499348241	19	105372380	LOC105372380	uncharacterized LOC105372380	0.298895	-0.0317827	2.70596	0.00898957	0.997906	-2.74646
499341405	499341405	15	105370889	LOC105370889	uncharacterized LOC105370889	0.296421	0.164539	2.28602	0.0260253	0.997906	-3.42056
499327772	499327772	9	100418910	ACTG1P14	actin gamma 1 pseudogene 14	-0.295077	0.0969601	-2.81758	0.00665653	0.997906	-2.55366
499350645	499350645	20	28231	SLCO4A1	solute carrier organic anion transporter family, member 4A1	0.292099	2.46211	1.25437	0.214874	0.997906	-4.66882
499311018	499311018	2	5455	POU3F3	POU class 3 homeobox 3	0.291983	2.13324	2.29245	0.0256267	0.997906	-3.41089
499324655	499324655	7	24146	CLDN15	claudin 15	0.291891	1.11403	2.58099	0.0124752	0.997906	-2.95578
499311515	499311515	2	80731	THSD7B	thrombospondin, type I, domain containing 7B	-0.291767	0.373164	-2.92824	0.00490716	0.997906	-2.35734
499321887	499321887	6	105377862	LOC105377862	uncharacterized LOC105377862	0.289968	-0.512318	2.15611	0.0353483	0.997906	-3.61135
499341600	499341600	15	100996492	LINC01314	long intergenic non-protein coding RNA 1314	0.289886	3.91243	1.44809	0.153122	0.997906	-4.48379
499344755	499344755	17	10693	CCT6B	chaperonin containing TCP1, subunit 6B (zeta 2)	-0.28949	0.844607	-2.13882	0.0367882	0.997906	-3.63607
499347273	499347273	19	729359	PLIN4	perilipin 4	0.288935	1.18863	2.54793	0.0135835	0.997906	-3.00996
499345261	499345261	17	100506084	ARL17B	ADP-ribosylation factor-like 17B	-0.285929	1.97807	-2.16207	0.034864	0.997906	-3.60279
499316890	499316890	4	51191	HERC5	HECT and RLD domain containing E3 ubiquitin protein ligase 5	-0.285833	1.24328	-1.79515	0.0779815	0.997906	-4.09305
499321994	499321994	6	63914	LINC01590	long intergenic non-protein coding RNA 1590	-0.284984	0.173383	-2.4967	0.0154781	0.997906	-3.0929
499349411	499349411	19	10597	TRAPPC2B	trafficking protein particle complex 2B	-0.284241	2.12496	-3.11113	0.00292116	0.997906	-2.02217
499322574	499322574	6	5191	PEX7	peroxisomal biogenesis factor 7	-0.283479	1.36332	-2.631	0.0109544	0.997906	-2.87286
499344361	499344361	17	10400	PEMT	phosphatidylethanolamine N-methyltransferase	-0.283142	1.98282	-3.32409	0.00156192	0.997906	-1.61639
499306252	499306252	1	105378777	LOC105378777	uncharacterized LOC105378777	-0.283114	0.264129	-2.60146	0.011831	0.997906	-2.92198
499328818	499328818	9	1842	ECM2	extracellular matrix protein 2, female organ and adipocyte specific	0.282725	2.39557	1.56789	0.122493	0.997906	-4.35732
499352194	499352194	22	4689	NCF4	neutrophil cytosolic factor 4, 40kDa	0.281994	0.699405	2.11068	0.0392405	0.997906	-3.67596
499350228	499350228	20	90187	EMILIN3	elastin microfibril interfacer 3	0.281629	-0.382333	1.90995	0.0612235	0.997906	-3.94786
499319333	499319333	5	105379146	LOC105379146	uncharacterized LOC105379146	0.280615	-1.02015	1.95734	0.0552562	0.997906	-3.8857
499314023	499314023	3	151647	FAM19A4	family with sequence similarity 19 (chemokine (C-C motif)-like), member A4	0.280452	-0.131528	1.84234	0.0706777	0.997906	-4.0343
499344449	499344449	17	55244	SLC47A1	solute carrier family 47 (multidrug and toxin extrusion), member 1	-0.280089	2.90205	-1.40987	0.164061	0.997906	-4.52222
499352957	499352957	X	58526	MID1IP1	MID1 interacting protein 1	0.279973	4.23325	2.27466	0.0267432	0.997906	-3.43759
499305270	499305270	1	714	C1QC	complement component 1, q subcomponent, C chain	0.279524	4.51495	1.29653	0.200067	0.997906	-4.63064
499328074	499328074	9	415056	CNTFR-AS1	CNTFR antisense RNA 1	0.279146	-0.0288419	2.16054	0.0349876	0.997906	-3.60499
499343819	499343819	16	100130015	URAHP	urate (hydroxyiso-) hydrolase, pseudogene	0.27876	0.659098	1.99758	0.0505873	0.997906	-3.83192
499341871	499341871	15	56963	RGMA	repulsive guidance molecule family member a	0.278712	3.57844	2.18016	0.0334284	0.997906	-3.57669
499346177	499346177	18	101927044	LOC101927044	uncharacterized LOC101927044	0.278254	0.511069	2.15761	0.0352263	0.997906	-3.6092
499324114	499324114	7	105375336	LOC105375336	uncharacterized LOC105375336	-0.277988	-0.704422	-2.66605	0.00999141	0.997906	-2.81407
499306614	499306614	1	105378862	LOC105378862	uncharacterized LOC105378862	-0.277259	0.600078	-1.62074	0.110645	0.997906	-4.29867
499337799	499337799	13	105370248	LOC105370248	uncharacterized LOC105370248	0.276425	-0.784231	2.23995	0.0290471	0.997906	-3.48923
499347368	499347368	19	100128573	LOC100128573	uncharacterized LOC100128573	0.276152	0.368954	2.26278	0.0275133	0.997906	-3.45534
499316680	499316680	4	685	BTC	betacellulin	0.274931	-0.396499	1.69695	0.0952119	0.997906	-4.21108
499341615	499341615	15	80765	STARD5	StAR-related lipid transfer (START) domain containing 5	0.274664	0.268808	2.1479	0.0360256	0.997906	-3.62311
499318540	499318540	5	105378969	LOC105378969	uncharacterized LOC105378969	-0.274173	-1.70981	-2.63467	0.0108498	0.997906	-2.86674
499331334	499331334	10	10360	NPM3	nucleophosmin/nucleoplasmin 3	-0.273715	1.70417	-2.46683	0.0166897	0.997906	-3.14067
499329297	499329297	9	5742	PTGS1	prostaglandin-endoperoxide synthase 1 (prostaglandin G/H synthase and cyclooxygenase)	-0.272909	2.44941	-1.4317	0.157741	0.997906	-4.50039
499348095	499348095	19	100101266	HAVCR1P1	hepatitis A virus cellular receptor 1 pseudogene 1	-0.272352	0.963574	-2.52488	0.0144082	0.997906	-3.04742
499320733	499320733	6	134997	PPIAP29	peptidylprolyl isomerase A (cyclophilin A) pseudogene 29	-0.271995	1.53692	-1.67701	0.099068	0.997906	-4.23434
499310995	499310995	2	130827	TMEM182	transmembrane protein 182	-0.270917	0.340636	-2.87394	0.00570409	0.997906	-2.45431
499311088	499311088	2	100287216	SH3RF3-AS1	SH3RF3 antisense RNA 1	0.270274	0.0867925	2.3397	0.022859	0.997906	-3.33917
499344599	499344599	17	100506436	SPAG5-AS1	SPAG5 antisense RNA 1	-0.269644	-0.227935	-2.5003	0.0153374	0.997906	-3.08711
499347212	499347212	19	58492	ZNF77	zinc finger protein 77	-0.269607	1.0697	-3.05969	0.00338618	0.997906	-2.11775
499306859	499306859	1	128346	C1orf162	chromosome 1 open reading frame 162	0.269331	2.42639	1.70707	0.0933015	0.997906	-4.19918
499310361	499310361	2	100128857	B3GALNT1P1	beta-1,3-N-acetylgalactosaminyltransferase 1 pseudogene 1	-0.26929	0.402322	-2.17465	0.0338602	0.997906	-3.58466
499304708	499304708	1	339451	KLHL17	kelch-like family member 17	0.269216	0.301985	2.05608	0.0444075	0.997906	-3.75213
499305194	499305194	1	644068	RPS14P3	ribosomal protein S14 pseudogene 3	-0.268266	0.440062	-2.12548	0.0379333	0.997906	-3.65503
499319752	499319752	5	105378206	LOC105378206	uncharacterized LOC105378206	0.268185	-0.0951778	2.89325	0.00540785	0.997906	-2.41996
499334584	499334584	11	100419058	LOC100419058	GPN-loop GTPase 1 pseudogene	-0.267959	1.03911	-2.65333	0.0103317	0.997906	-2.83548
499334804	499334804	12	105369636	LOC105369636	uncharacterized LOC105369636	0.266824	0.88274	2.29546	0.0254416	0.997906	-3.40635
499330042	499330042	10	100192204	PPIAP30	peptidylprolyl isomerase A (cyclophilin A) pseudogene 30	0.266112	-0.165538	2.11326	0.0390101	0.997906	-3.67233
499337858	499337858	13	105370259	LOC105370259	uncharacterized LOC105370259	0.265403	-0.922135	2.17718	0.0336617	0.997906	-3.58101
499334255	499334255	11	100129201	PRR13P3	proline rich 13 pseudogene 3	0.263791	-0.562138	1.66112	0.102232	0.997906	-4.2527
499324671	499324671	7	10603	SH2B2	SH2B adaptor protein 2	0.263559	-0.546751	2.01421	0.0487597	0.997906	-3.80944
499318721	499318721	5	64946	CENPH	centromere protein H	-0.262266	0.148637	-2.23723	0.0292347	0.997906	-3.49324
499325929	499325929	8	619423	FAM85A	family with sequence similarity 85, member A	0.261961	1.60444	1.85427	0.0689253	0.997906	-4.01924
499334874	499334874	12	144568	A2ML1	alpha-2-macroglobulin-like 1	0.261929	1.37413	2.44857	0.0174721	0.997906	-3.16968
499339130	499339130	14	729451	LOC729451	uncharacterized LOC729451	-0.261655	0.296261	-1.62107	0.110572	0.997906	-4.29829
499319851	499319851	5	340075	ARSI	arylsulfatase family, member I	0.261588	-1.22494	2.14778	0.0360356	0.997906	-3.62328
499312924	499312924	2	50636	ANO7	anoctamin 7	0.261289	-0.778876	2.57757	0.0125859	0.997906	-2.96141
499348733	499348733	19	64344	HIF3A	hypoxia inducible factor 3, alpha subunit	0.260343	2.63537	2.40025	0.0197038	0.997906	-3.24563
499309745	499309745	2	56896	DPYSL5	dihydropyrimidinase-like 5	0.260104	2.85992	1.98788	0.0516814	0.997906	-3.84498
499317963	499317963	4	105377616	LOC105377616	uncharacterized LOC105377616	-0.260036	0.157347	-1.8969	0.0629591	0.997906	-3.96474
499311975	499311975	2	100861453	DNAJC19P5	DnaJ (Hsp40) homolog, subfamily C, member 19 pseudogene 5	0.259291	0.773121	1.69729	0.0951459	0.997906	-4.21067
499324869	499324869	7	105375470	LOC105375470	uncharacterized LOC105375470	0.258867	0.338122	1.5436	0.128271	0.997906	-4.38369
499321883	499321883	6	3617	IMPG1	interphotoreceptor matrix proteoglycan 1	0.258089	-0.446371	2.62191	0.0112175	0.997906	-2.88802
499328508	499328508	9	100507244	MAMDC2-AS1	MAMDC2 antisense RNA 1	0.258071	-1.06609	1.71717	0.0914281	0.997906	-4.18725
499305763	499305763	1	163732	CITED4	Cbp/p300-interacting transactivator, with Glu/Asp-rich carboxy-terminal domain, 4	0.257444	-0.658547	1.46393	0.148756	0.997906	-4.46758
499337673	499337673	13	11061	LECT1	leukocyte cell derived chemotaxin 1	-0.257396	0.149388	-2.56742	0.0129196	0.997906	-2.97807
499306856	499306856	1	5016	OVGP1	oviductal glycoprotein 1, 120kDa	-0.257084	1.36841	-2.73776	0.0082582	0.997906	-2.69208
499313835	499313835	3	440957	SMIM4	small integral membrane protein 4	-0.256885	1.33902	-2.05643	0.0443722	0.997906	-3.75165
499338050	499338050	13	101927248	LOC101927248	uncharacterized LOC101927248	0.256541	0.13073	2.22459	0.0301217	0.997906	-3.51188
499308555	499308555	1	440712	C1orf186	chromosome 1 open reading frame 186	-0.25623	-0.284438	-2.73117	0.00840502	0.997906	-2.70338
499305141	499305141	1	9696	CROCC	ciliary rootlet coiled-coil, rootletin	0.255366	1.34515	3.27924	0.00178544	0.997906	-1.70315
499307799	499307799	1	100131187	TSTD1	thiosulfate sulfurtransferase (rhodanese)-like domain containing 1	-0.25527	2.93778	-1.68753	0.0970177	0.997906	-4.2221
499328032	499328032	9	259265	bA255A11.4	melanoma antigen pseudogene	0.254916	1.44585	3.03252	0.00365893	0.997906	-2.16783
499304771	499304771	1	100129381	LOC100129381	ribosomal protein S7 pseudogene	-0.254409	2.24988	-2.0373	0.0463162	0.997906	-3.77796
499331595	499331595	10	100533676	PHACTR2P1	phosphatase and actin regulator 2 pseudogene 1	-0.254319	0.284718	-2.69816	0.00917777	0.997906	-2.75973
499338343	499338343	13	105370384	LOC105370384	uncharacterized LOC105370384	0.25392	0.877028	3.66322	0.000550777	0.997906	-0.939648
499350225	499350225	20	100271627	RPL23AP81	ribosomal protein L23a pseudogene 81	0.253528	1.22818	1.69428	0.0957202	0.997906	-4.2142
499309537	499309537	2	646050	LOC646050	axin interactor, dorsalization associated pseudogene	-0.253384	0.771112	-2.03399	0.0466597	0.997906	-3.78249
499347846	499347846	19	27106	ARRDC2	arrestin domain containing 2	0.252335	3.49119	1.97503	0.05316	0.997906	-3.86217
499333933	499333933	11	105369438	LOC105369438	uncharacterized LOC105369438	0.251266	0.796557	1.53852	0.129505	0.997906	-4.38915
499342781	499342781	16	595101	SMG1P5	SMG1 pseudogene 5	-0.250808	3.55578	-1.34509	0.183974	0.997906	-4.58522
499313812	499313812	3	100128378	LINC00696	long intergenic non-protein coding RNA 696	0.250585	-1.95741	2.31642	0.0241876	0.997906	-3.37465
499346285	499346285	18	63895	PIEZO2	piezo-type mechanosensitive ion channel component 2	0.250536	2.18458	1.98245	0.0523022	0.997906	-3.85225
499316705	499316705	4	419	ART3	ADP-ribosyltransferase 3	0.24943	1.57423	1.46128	0.149481	0.997906	-4.47031
499324479	499324479	7	5166	PDK4	pyruvate dehydrogenase kinase, isozyme 4	0.249316	4.66916	1.73007	0.0890802	0.997906	-4.17192
499353260	499353260	X	83	ACTG1P10	actin gamma 1 pseudogene 10	-0.249264	0.106455	-1.66935	0.100582	0.997906	-4.24321
499316814	499316814	4	100499177	THAP9-AS1	THAP9 antisense RNA 1	-0.249251	3.28336	-2.19955	0.0319477	0.997906	-3.54853
499333368	499333368	11	11007	CCDC85B	coiled-coil domain containing 85B	0.248521	2.70945	1.15862	0.251486	0.997906	-4.75117
499316270	499316270	4	105374417	LOC105374417	uncharacterized LOC105374417	-0.247606	1.48841	-2.30546	0.0248363	0.997906	-3.39125
499336395	499336395	12	105369940	LOC105369940	uncharacterized LOC105369940	0.245011	1.98038	2.47486	0.0163557	0.997906	-3.12787
499345075	499345075	17	79132	DHX58	DEXH (Asp-Glu-X-His) box polypeptide 58	-0.244845	1.24788	-2.478	0.0162271	0.997906	-3.12286
499314712	499314712	3	2499	FTH1P4	ferritin, heavy polypeptide 1 pseudogene 4	-0.244843	0.331403	-2.42177	0.01868	0.997906	-3.21194
499325216	499325216	7	285962	WEE2-AS1	WEE2 antisense RNA 1	-0.244794	-0.840835	-2.18902	0.0327445	0.997906	-3.56385
499341397	499341397	15	105370887	LOC105370887	uncharacterized LOC105370887	-0.244776	0.332125	-1.96134	0.0547769	0.997906	-3.8804
499324691	499324691	7	246721	POLR2J2	polymerase (RNA) II (DNA directed) polypeptide J2	-0.244476	3.59427	-1.47749	0.1451	0.997906	-4.45359
499329569	499329569	9	105376307	LOC105376307	uncharacterized LOC105376307	0.244409	0.21907	2.97468	0.00430902	0.997906	-2.27347
499343177	499343177	16	4502	MT2A	metallothionein 2A	0.244072	6.2996	1.88143	0.0650707	0.997906	-3.98463
499333827	499333827	11	100420509	LOC100420509	X-linked inhibitor of apoptosis, E3 ubiquitin protein ligase pseudogene	-0.243273	0.0524909	-2.09875	0.0403219	0.997906	-3.69274
499314277	499314277	3	105374010	LOC105374010	uncharacterized LOC105374010	-0.242552	-0.105504	-2.12815	0.0377019	0.997906	-3.65125
499326804	499326804	8	3574	IL7	interleukin 7	0.242395	1.37046	2.96426	0.00443699	0.997906	-2.29236
499348000	499348000	19	400680	LINC00664	long intergenic non-protein coding RNA 664	-0.242372	-0.987527	-1.75275	0.0850719	0.997906	-4.14472
499342729	499342729	16	101928094	SMG1P6	101928094	-0.24233	3.72051	-2.27316	0.0268395	0.997906	-3.43984
499310833	499310833	2	105373489	LOC105373489	uncharacterized LOC105373489	0.241899	0.739511	2.51428	0.0148026	0.997906	-3.06458
499321490	499321490	6	5961	PRPH2	peripherin 2 (retinal degeneration, slow)	0.240049	0.321717	1.55688	0.125086	0.997906	-4.36932
499322651	499322651	6	100131471	LOC100131471	presenilins-associated rhomboid-like protein, mitochondrial-like	0.239211	0.913448	1.78738	0.0792425	0.997906	-4.1026
499314259	499314259	3	100419185	PDLIM1P4	PDZ and LIM domain 1 pseudogene 4	-0.239066	0.20784	-2.40592	0.0194294	0.997906	-3.23678
499343890	499343890	17	84981	MIR22HG	MIR22 host gene (non-protein coding)	-0.238698	1.56017	-1.53608	0.130102	0.997906	-4.39177
499305462	499305462	1	1104	RCC1	regulator of chromosome condensation 1	0.238679	0.985169	1.42458	0.159782	0.997906	-4.50754
499350176	499350176	20	85449	KIAA1755	KIAA1755	0.238519	2.12847	2.7242	0.00856305	0.997906	-2.71532
499342447	499342447	16	105369154	LOC105369154	polycystin-1-like	0.23825	1.79417	1.61042	0.112882	0.997906	-4.31026
499318885	499318885	5	677828	SNORA47	small nucleolar RNA, H/ACA box 47	0.237934	5.37492	2.05038	0.0449789	0.997906	-3.75998
499342792	499342792	16	79077	DCTPP1	dCTP pyrophosphatase 1	-0.237896	2.01342	-2.5547	0.0133496	0.997906	-2.99891
499349942	499349942	20	101926935	LOC101926935	uncharacterized LOC101926935	-0.237762	2.26242	-2.20849	0.0312851	0.997906	-3.53549
499350961	499350961	21	266917	D21S2088E	D21S2088E	0.237576	-0.991295	1.96649	0.0541634	0.997906	-3.87355
499337583	499337583	13	100418740	PPP1R26P1	protein phosphatase 1, regulatory subunit 26 pseudogene 1	0.237435	-0.873926	2.65653	0.0102449	0.997906	-2.83009
499343192	499343192	16	4501	MT1X	metallothionein 1X	0.237313	5.75677	1.24156	0.219531	0.997906	-4.6802
499343181	499343181	16	4499	MT1M	metallothionein 1M	0.237223	5.03084	1.29305	0.201257	0.997906	-4.63383
499326890	499326890	8	760	CA2	carbonic anhydrase II	0.237198	5.19528	2.28069	0.0263602	0.997906	-3.42856
499351632	499351632	22	7122	CLDN5	claudin 5	0.237153	2.96628	1.75389	0.0848743	0.997906	-4.14334
499331214	499331214	10	100422313	NPM1P26	nucleophosmin 1 (nucleolar phosphoprotein B23, numatrin) pseudogene 26	-0.236715	1.62279	-2.69937	0.00914843	0.997906	-2.75768
499308535	499308535	1	5129	CDK18	cyclin-dependent kinase 18	0.235942	3.79942	1.78771	0.0791886	0.997906	-4.10219
499347799	499347799	19	284434	NWD1	NACHT and WD repeat domain containing 1	0.235927	2.96261	2.24647	0.0286015	0.997906	-3.47958
499310465	499310465	2	84058	WDR54	WD repeat domain 54	-0.235725	2.31618	-2.72287	0.00859354	0.997906	-2.7176
499343625	499343625	16	105371366	LOC105371366	uncharacterized LOC105371366	0.235536	0.0281073	1.84306	0.0705705	0.997906	-4.03339
499342697	499342697	16	8663	EIF3C	eukaryotic translation initiation factor 3, subunit C	-0.235426	4.26331	-1.99915	0.0504123	0.997906	-3.8298
499320770	499320770	6	3006	HIST1H1C	histone cluster 1, H1c	-0.235239	5.82352	-1.99861	0.0504727	0.997906	-3.83053
499311344	499311344	2	2840	GPR17	G protein-coupled receptor 17	0.235162	1.84916	1.70631	0.0934448	0.997906	-4.20008
499322686	499322686	6	79747	ADGB	androglobin	0.235151	-0.559719	1.37985	0.173072	0.997906	-4.55175
499342638	499342638	16	100421173	LOC100421173	thyroid hormone receptor interactor 11 pseudogene	-0.235111	0.231076	-2.11082	0.0392282	0.997906	-3.67577
499346787	499346787	18	100885779	LINC-ROR	long intergenic non-protein coding RNA, regulator of reprogramming	0.234898	-1.11429	2.03953	0.0460852	0.997906	-3.77489
499338725	499338725	14	5106	PCK2	phosphoenolpyruvate carboxykinase 2 (mitochondrial)	-0.234801	0.84825	-1.82121	0.0738733	0.997906	-4.06076
499340668	499340668	15	105376711	LOC105376711	uncharacterized LOC105376711	-0.234781	1.08308	-1.99183	0.051233	0.997906	-3.83966
499317078	499317078	4	84570	COL25A1	collagen, type XXV, alpha 1	-0.234743	3.39779	-1.35826	0.179781	0.997906	-4.57262
499325607	499325607	7	101927858	LOC101927858	uncharacterized LOC101927858	-0.234332	-0.697647	-2.352	0.0221839	0.997906	-3.32032
499346079	499346079	17	5881	RAC3	ras-related C3 botulinum toxin substrate 3 (rho family, small GTP binding protein Rac3)	-0.234034	2.51826	-1.90231	0.0622338	0.997906	-3.95775
499319819	499319819	5	79628	SH3TC2	SH3 domain and tetratricopeptide repeats 2	0.233923	1.7618	1.85918	0.0682141	0.997906	-4.01301
499317674	499317674	4	391712	TRIM61	tripartite motif containing 61	-0.233871	0.173013	-2.12014	0.0384007	0.997906	-3.6626
499328917	499328917	9	100132781	LOC100132781	cyclin Y-like 1 pseudogene	-0.233541	0.111094	-2.87847	0.0056333	0.997906	-2.44627
499349941	499349941	20	728882	FAM182B	family with sequence similarity 182, member B	0.23312	1.15606	2.07015	0.0430227	0.997906	-3.73266
499339695	499339695	14	440193	CCDC88C	coiled-coil domain containing 88C	0.232493	-0.265281	2.10224	0.0400032	0.997906	-3.68784
499342060	499342060	16	100130285	LOC100130285	uncharacterized LOC100130285	0.2323	0.0918897	2.61919	0.0112976	0.997906	-2.89255
499342901	499342901	16	388254	HERC2P5	hect domain and RLD 2 pseudogene 5	-0.232027	0.387477	-2.46671	0.0166948	0.997906	-3.14087
499349066	499349066	19	147650	SPACA6P	sperm acrosome associated 6, pseudogene	0.231945	1.31221	2.05698	0.0443172	0.997906	-3.75088
499347541	499347541	19	147841	SPC24	SPC24, NDC80 kinetochore complex component	0.231236	0.410811	1.95565	0.0554599	0.997906	-3.88793
499331054	499331054	10	100271271	RPL11P3	ribosomal protein L11 pseudogene 3	-0.230937	1.63906	-2.25876	0.0277778	0.997906	-3.46132
499319544	499319544	5	153328	SLC25A48	solute carrier family 25, member 48	0.230701	2.42443	1.88559	0.0644969	0.997906	-3.97929
499331086	499331086	10	3433	IFIT2	interferon-induced protein with tetratricopeptide repeats 2	-0.230615	2.79335	-1.60477	0.114122	0.997906	-4.31657
499322835	499322835	6	105378079	LOC105378079	uncharacterized LOC105378079	0.230483	1.46938	2.03197	0.0468709	0.997906	-3.78525
499348162	499348162	19	388531	RGS9BP	regulator of G protein signaling 9 binding protein	0.230305	-0.995709	1.60235	0.114656	0.997906	-4.31927
499317303	499317303	4	101927163	LOC101927163	uncharacterized LOC101927163	0.229961	-0.191748	1.43463	0.156908	0.997906	-4.49743
499344888	499344888	17	105371761	LOC105371761	uncharacterized LOC105371761	0.229276	0.749711	1.68401	0.0976997	0.997906	-4.2262
499346680	499346680	18	105372102	LOC105372102	uncharacterized LOC105372102	0.22857	-0.827039	1.75341	0.084958	0.997906	-4.14392
499346537	499346537	18	388275	HNRNPA1P7	heterogeneous nuclear ribonucleoprotein A1 pseudogene 7	-0.228484	1.54854	-3.14195	0.00267197	0.997906	-1.96445
499330441	499330441	10	240	ALOX5	arachidonate 5-lipoxygenase	0.228462	1.7586	1.37554	0.174396	0.997906	-4.55594
499309690	499309690	2	9540	TP53I3	tumor protein p53 inducible protein 3	0.228414	0.613447	2.34607	0.0225069	0.997906	-3.32941
499308682	499308682	1	4751	NEK2	NIMA-related kinase 2	-0.228296	0.686534	-3.08444	0.00315448	0.997906	-2.0719
499348946	499348946	19	400709	SIGLEC16	sialic acid binding Ig-like lectin 16 (gene/pseudogene)	0.22825	-0.0784499	1.92515	0.0592519	0.997906	-3.92805
499339461	499339461	14	100506476	LOC100506476	uncharacterized LOC100506476	-0.228068	0.70717	-1.64406	0.105719	0.997906	-4.27224
499322277	499322277	6	285758	LINC01268	long intergenic non-protein coding RNA 1268	-0.227479	0.323685	-1.43727	0.156159	0.997906	-4.49477
499343026	499343026	16	100422275	LOC100422275	proteasome (prosome, macropain) subunit, beta type, 5 pseudogene	-0.226811	1.11821	-1.94883	0.0562895	0.997906	-3.89695
499304908	499304908	1	644896	RPL7P7	ribosomal protein L7 pseudogene 7	0.226737	1.32623	2.42994	0.018304	0.997906	-3.19909
499317373	499317373	4	105377443	LOC105377443	uncharacterized LOC105377443	-0.226471	-0.287589	-2.47683	0.0162751	0.997906	-3.12474
499343954	499343954	17	162514	TRPV3	transient receptor potential cation channel, subfamily V, member 3	0.226339	1.67776	2.15331	0.0355787	0.997906	-3.61537
499341067	499341067	15	1932	EEF1B2P1	eukaryotic translation elongation factor 1 beta 2 pseudogene 1	-0.225797	1.21115	-2.43531	0.0180607	0.997906	-3.19063
499305052	499305052	1	10630	PDPN	podoplanin	0.224519	1.94569	1.29803	0.199552	0.997906	-4.62926
499345234	499345234	17	102724345	LOC102724345	ADP-ribosylation factor-like 17A pseudogene	0.224232	1.50096	1.09731	0.277163	0.997906	-4.80067
499319890	499319890	5	6678	SPARC	secreted protein, acidic, cysteine-rich (osteonectin)	0.22371	7.42361	2.45061	0.0173831	0.997906	-3.16645
499319954	499319954	5	105377675	LOC105377675	uncharacterized LOC105377675	0.223551	1.0967	2.86916	0.00577965	0.997906	-2.46278
499352056	499352056	22	105372989	LOC105372989	uncharacterized LOC105372989	-0.223122	1.12234	-2.06019	0.0439992	0.997906	-3.74646
499345856	499345856	17	3993	LLGL2	lethal giant larvae homolog 2 (Drosophila)	0.222995	0.10134	1.45489	0.151235	0.997906	-4.47685
499336530	499336530	12	84915	FAM222A	family with sequence similarity 222, member A	0.222464	1.6269	2.0102	0.0491952	0.997906	-3.81487
499327702	499327702	9	169522	KCNV2	potassium channel, voltage gated modifier subfamily V, member 2	-0.222288	0.400173	-2.36803	0.0213307	0.997906	-3.29564
499340540	499340540	15	105370737	LOC105370737	uncharacterized LOC105370737	-0.222027	0.215561	-1.79307	0.078318	0.997906	-4.09561
499318248	499318248	5	100506217	LOC100506217	putative POM121-like protein 1-like	0.221831	1.87366	1.28251	0.204902	0.997906	-4.64347
499315263	499315263	3	105374208	LOC105374208	uncharacterized LOC105374208	0.221682	0.240182	2.22213	0.0302964	0.997906	-3.51549
499354356	499354356	X	105373366	LOC105373366	uncharacterized LOC105373366	-0.221673	2.12415	-2.2861	0.0260202	0.997906	-3.42043
499336370	499336370	12	64431	ACTR6	ARP6 actin-related protein 6 homolog (yeast)	-0.2214	3.82649	-2.63993	0.0107014	0.997906	-2.85794
499320837	499320837	6	8970	HIST1H2BJ	histone cluster 1, H2bj	0.221181	2.15953	2.26238	0.027539	0.997906	-3.45593
499351443	499351443	21	54039	PCBP3	poly(rC) binding protein 3	-0.220809	1.66193	-1.39664	0.167986	0.997906	-4.5353
499339751	499339751	14	3429	IFI27	interferon, alpha-inducible protein 27	-0.220756	4.13255	-1.52968	0.131679	0.997906	-4.39864
499345297	499345297	17	102724532	LOC102724532	uncharacterized LOC102724532	-0.220556	1.16712	-1.43469	0.15689	0.997906	-4.49737
499329276	499329276	9	57000	GSN-AS1	GSN antisense RNA 1	0.22034	2.26509	1.4624	0.149174	0.997906	-4.46916
499340059	499340059	14	196872	LINC00638	long intergenic non-protein coding RNA 638	0.220161	-0.52091	2.48606	0.0159002	0.997906	-3.10997
499309202	499309202	1	200150	PLD5	phospholipase D family, member 5	0.22001	1.06706	2.51017	0.014958	0.997906	-3.07121
499311636	499311636	2	390	RND3	Rho family GTPase 3	-0.219889	1.97188	-1.86842	0.0668933	0.997906	-4.00126
499325185	499325185	7	105375530	LOC105375530	uncharacterized LOC105375530	0.21967	0.228265	2.38583	0.0204173	0.997906	-3.26806
499318479	499318479	5	100419036	LOC100419036	tubulin, alpha 3e pseudogene	-0.219621	-0.322396	-2.07451	0.0426005	0.997906	-3.7266
499333794	499333794	11	100421794	HNRNPCP6	heterogeneous nuclear ribonucleoprotein C pseudogene 6	-0.219579	1.44514	-2.4275	0.0184155	0.997906	-3.20293
499343486	499343486	16	83449	PMFBP1	polyamine modulated factor 1 binding protein 1	-0.219161	-1.139	-1.93229	0.0583458	0.997906	-3.91872
499341986	499341986	15	5046	PCSK6	proprotein convertase subtilisin/kexin type 6	0.218953	3.22312	1.37201	0.175486	0.997906	-4.55936
499344309	499344309	17	100131087	RPLP1P11	ribosomal protein, large, P1 pseudogene 11	-0.217499	2.06853	-2.34842	0.0223782	0.997906	-3.32581
499313920	499313920	3	54899	PXK	PX domain containing serine/threonine kinase	0.217289	5.13634	2.47396	0.016393	0.997906	-3.12931
499333321	499333321	11	100287960	HIGD1AP10	HIG1 hypoxia inducible domain family, member 1A pseudogene 10	0.217162	-0.324491	1.47233	0.146483	0.997906	-4.45893
499306246	499306246	1	3953	LEPR	leptin receptor	-0.216894	2.70924	-2.33811	0.0229478	0.997906	-3.3416
499319867	499319867	5	134466	ZNF300P1	zinc finger protein 300 pseudogene 1 (functional)	0.216163	0.249589	1.68368	0.0977639	0.997906	-4.22659
499312214	499312214	2	23314	SATB2	SATB homeobox 2	0.216079	2.30461	1.69753	0.0951006	0.997906	-4.2104
499341830	499341830	15	2242	FES	FES proto-oncogene, tyrosine kinase	0.216075	0.78626	1.81231	0.0752548	0.997906	-4.07183
499337597	499337597	13	387924	OGFOD1P1	2-oxoglutarate and iron-dependent oxygenase domain containing 1 pseudogene 1	-0.216033	-0.869265	-2.089	0.0412257	0.997906	-3.7064
499308673	499308673	1	105372902	LOC105372902	uncharacterized LOC105372902	-0.216022	-0.878821	-2.02109	0.0480201	0.997906	-3.80009
499348912	499348912	19	57333	RCN3	reticulocalbin 3, EF-hand calcium binding domain	0.215471	0.0244203	1.49078	0.141584	0.997906	-4.43976
499349551	499349551	20	100289473	LOC100289473	cytoskeleton associated protein 2-like pseudogene	0.215363	1.68078	2.17495	0.0338365	0.997906	-3.58423
499311008	499311008	2	150568	LINC01102	long intergenic non-protein coding RNA 1102	-0.215208	0.702639	-1.27201	0.208582	0.997906	-4.65299
499339698	499339698	14	105370626	LOC105370626	uncharacterized LOC105370626	-0.215196	-0.817497	-1.56758	0.122566	0.997906	-4.35765
499305377	499305377	1	51042	ZNF593	zinc finger protein 593	-0.215172	1.79378	-1.96864	0.0539099	0.997906	-3.87069
499333585	499333585	11	2350	FOLR2	folate receptor 2 (fetal)	-0.215049	1.12763	-1.22349	0.226224	0.997906	-4.69605
499320471	499320471	6	101927950	LOC101927950	uncharacterized LOC101927950	0.215021	-0.345785	1.75264	0.0850919	0.997906	-4.14485
499336913	499336913	12	104472718	LINC00508	long intergenic non-protein coding RNA 508	-0.21482	-0.0271454	-2.42946	0.018326	0.997906	-3.19985
499319448	499319448	5	64	ACTBP4	actin, beta pseudogene 4	0.214813	0.514277	2.64347	0.0106025	0.997906	-2.85202
499354376	499354376	X	541578	CXorf40B	chromosome X open reading frame 40B	-0.214374	2.74303	-4.66087	1.96543e-05	0.345405	1.2111
499315135	499315135	3	391589	KRT18P34	keratin 18 pseudogene 34	0.214172	-0.156685	1.67988	0.0985045	0.997906	-4.231
499325512	499325512	7	6522	SLC4A2	solute carrier family 4 (anion exchanger), member 2	0.21406	2.15914	2.37181	0.0211337	0.997906	-3.28979
499321239	499321239	6	3109	HLA-DMB	major histocompatibility complex, class II, DM beta	-0.214007	2.95795	-1.07438	0.287222	0.997906	-4.81852
499310438	499310438	2	200420	ALMS1P	Alstrom syndrome 1 pseudogene	0.213926	1.25702	2.60116	0.0118402	0.997906	-2.92248
499334678	499334678	12	101929469	LOC101929469	uncharacterized protein ENSP00000372125	-0.213859	-0.742286	-2.04733	0.0452879	0.997906	-3.76419
499327735	499327735	9	11172	INSL6	insulin-like 6	0.213656	0.55234	1.95708	0.055288	0.997906	-3.88604
499311744	499311744	2	22925	PLA2R1	phospholipase A2 receptor 1, 180kDa	-0.213127	0.749089	-2.51393	0.0148157	0.997906	-3.06514
499326070	499326070	8	6440	SFTPC	surfactant protein C	0.213063	-0.388315	1.17324	0.245626	0.997906	-4.739
499351192	499351192	21	54031	RIMKLBP1	ribosomal modification protein rimK-like family member B pseudogene 1	0.212483	0.445284	2.30333	0.0249644	0.997906	-3.39448
499347126	499347126	19	22904	SBNO2	strawberry notch homolog 2 (Drosophila)	0.212307	1.27392	1.63402	0.107819	0.997906	-4.28367
499318126	499318126	5	9037	SEMA5A	sema domain, seven thrombospondin repeats (type 1 and type 1-like), transmembrane domain (TM) and short cytoplasmic domain, (semaphorin) 5A	-0.212057	4.3105	-1.3337	0.187658	0.997906	-4.59601
499313310	499313310	3	152100	CMC1	C-x(9)-C motif containing 1	-0.212025	2.05088	-2.40324	0.0195585	0.997906	-3.24096
499329083	499329083	9	100271398	RPL7AP44	ribosomal protein L7a pseudogene 44	0.212017	-0.0647078	1.42378	0.160012	0.997906	-4.50834
499347080	499347080	19	126567	C2CD4C	C2 calcium-dependent domain containing 4C	0.211916	0.295466	1.30152	0.198366	0.997906	-4.62604
499333611	499333611	11	5029	P2RY2	purinergic receptor P2Y, G-protein coupled, 2	0.211842	0.323017	1.93359	0.0581815	0.997906	-3.91701
499312371	499312371	2	7855	FZD5	frizzled class receptor 5	0.211574	0.501578	2.0982	0.040373	0.997906	-3.69352
499336418	499336418	12	374470	C12orf42	chromosome 12 open reading frame 42	0.211567	0.00744376	1.92288	0.0595431	0.997906	-3.93102
499323224	499323224	7	100533631	LOC100533631	5-azacytidine induced 2 pseudogene	-0.211283	-0.0687959	-1.83464	0.071828	0.997906	-4.04397
499341689	499341689	15	105376722	LOC105376722	uncharacterized LOC105376722	0.211187	0.901634	1.97714	0.0529154	0.997906	-3.85936
499333456	499333456	11	10263	CDK2AP2	cyclin-dependent kinase 2 associated protein 2	0.211177	2.75279	1.83061	0.0724369	0.997906	-4.04902
499327915	499327915	9	1029	CDKN2A	cyclin-dependent kinase inhibitor 2A	0.211056	-0.516223	1.54059	0.129002	0.997906	-4.38693
499324493	499324493	7	105375413	LOC105375413	uncharacterized LOC105375413	-0.21096	0.0991968	-2.02212	0.0479107	0.997906	-3.79869
499335447	499335447	12	677815	SNORA34	small nucleolar RNA, H/ACA box 34	0.21078	4.47508	1.48805	0.1423	0.997906	-4.44261
499312682	499312682	2	105373922	LOC105373922	uncharacterized LOC105373922	0.210505	-0.286857	1.82676	0.0730219	0.997906	-4.05383
499322237	499322237	6	117247	SLC16A10	solute carrier family 16 (aromatic amino acid transporter), member 10	0.210262	0.299288	2.02698	0.0473945	0.997906	-3.79206
499334425	499334425	11	4013	VWA5A	von Willebrand factor A domain containing 5A	-0.210058	3.58599	-1.82116	0.0738806	0.997906	-4.06082
499309782	499309782	2	84226	C2orf16	chromosome 2 open reading frame 16	-0.210046	-0.164124	-2.26973	0.0270605	0.997906	-3.44497
499345718	499345718	17	651250	LRRC37A16P	leucine rich repeat containing 37, member A16, pseudogene	-0.209965	0.538671	-2.21651	0.0307008	0.997906	-3.52375
499346566	499346566	18	105372065	LOC105372065	uncharacterized LOC105372065	0.209884	-0.382777	2.28728	0.0259468	0.997906	-3.41866
499325543	499325543	7	100418720	SEPT7P6	septin 7 pseudogene 6	-0.209811	0.363218	-2.17733	0.0336498	0.997906	-3.58079
499344751	499344751	17	124842	TMEM132E	transmembrane protein 132E	0.209276	0.737897	2.00792	0.0494446	0.997906	-3.81796
499308920	499308920	1	100271842	LOC100271842	phosphatidylinositol 4-kinase type 2 beta pseudogene	-0.209237	0.747321	-1.62902	0.108876	0.997906	-4.28933
499333994	499333994	11	7225	TRPC6	transient receptor potential cation channel, subfamily C, member 6	0.208991	-0.396022	1.96262	0.054623	0.997906	-3.87869
499345374	499345374	17	729220	FLJ45513	uncharacterized LOC729220	0.208963	0.0834412	1.7887	0.0790264	0.997906	-4.10097
499348063	499348063	19	100312836	VN1R91P	vomeronasal 1 receptor 91 pseudogene	0.208872	1.71085	2.05462	0.0445533	0.997906	-3.75415
499349469	499349469	19	503538	A1BG-AS1	A1BG antisense RNA 1	0.208797	0.345954	2.05323	0.044693	0.997906	-3.75607
499331829	499331829	11	388572	LOC388572	uncharacterized LOC388572	-0.208252	1.39573	-1.51165	0.136198	0.997906	-4.41781
499311627	499311627	2	101929231	LOC101929231	uncharacterized LOC101929231	-0.20825	0.367663	-1.38009	0.172998	0.997906	-4.55152
499348085	499348085	19	101929206	LOC101929206	zinc finger protein 708-like	-0.208191	1.36527	-1.80634	0.0761948	0.997906	-4.07923
499350181	499350181	20	388796	SNHG17	small nucleolar RNA host gene 17 (non-protein coding)	-0.208183	0.701601	-1.65388	0.1037	0.997906	-4.26101
499307196	499307196	1	105371242	LOC105371242	peptidyl-prolyl cis-trans isomerase A-like 4G	-0.207932	-0.42438	-1.93844	0.0575733	0.997906	-3.91064
499343238	499343238	16	4324	MMP15	matrix metallopeptidase 15 (membrane-inserted)	0.207705	0.0737528	2.62966	0.0109927	0.997906	-2.87509
499311628	499311628	2	105373681	LOC105373681	uncharacterized LOC105373681	-0.207325	-0.192204	-2.24654	0.0285966	0.997906	-3.47947
499334963	499334963	12	5554	PRH1	proline-rich protein HaeIII subfamily 1	-0.207094	1.21661	-2.53414	0.0140715	0.997906	-3.0324
499304784	499304784	1	100506504	LOC100506504	uncharacterized LOC100506504	0.206575	0.564549	2.09144	0.0409978	0.997906	-3.70299
499340945	499340945	15	140691	TRIM69	tripartite motif containing 69	-0.206188	1.5148	-1.91435	0.0606466	0.997906	-3.94213
499344605	499344605	17	147011	PROCA1	protein interacting with cyclin A1	-0.2061	0.0786429	-1.87866	0.0654564	0.997906	-3.98819
499348425	499348425	19	126272	EID2B	EP300 interacting inhibitor of differentiation 2B	-0.205851	2.07726	-1.8851	0.0645648	0.997906	-3.97993
499341658	499341658	15	83640	FAM103A1	family with sequence similarity 103, member A1	-0.205644	2.41536	-2.30429	0.0249065	0.997906	-3.39302
499332516	499332516	11	105376608	LOC105376608	uncharacterized LOC105376608	-0.205525	-0.087139	-2.00218	0.0500766	0.997906	-3.82572
499328784	499328784	9	102724271	LOC102724271	uncharacterized LOC102724271	0.205524	-0.837894	1.77923	0.0805839	0.997906	-4.11258
499307845	499307845	1	25903	OLFML2B	olfactomedin-like 2B	-0.20539	0.799815	-1.27387	0.207926	0.997906	-4.65131
499350626	499350626	20	3911	LAMA5	laminin, alpha 5	0.205332	1.03942	2.09112	0.0410282	0.997906	-3.70344
499335388	499335388	12	54407	SLC38A2	solute carrier family 38, member 2	0.205332	5.41239	1.44919	0.152815	0.997906	-4.48267
499315828	499315828	4	6452	SH3BP2	SH3-domain binding protein 2	0.205071	2.6663	2.64221	0.0106374	0.997906	-2.85411
499333496	499333496	11	4041	LRP5	low density lipoprotein receptor-related protein 5	0.204899	0.705315	2.05189	0.0448275	0.997906	-3.75792
499327190	499327190	8	100128685	SLC16A14P1	solute carrier family 16, member 14 pseudogene 1	-0.20472	-0.949305	-1.93581	0.0579023	0.997906	-3.91409
499340619	499340619	15	101059918	GOLGA8R	golgin A8 family, member R	-0.204617	1.06685	-2.0347	0.046586	0.997906	-3.78152
499328252	499328252	9	105376055	LOC105376055	uncharacterized LOC105376055	0.204521	1.80066	2.72249	0.00860236	0.997906	-2.71825
499316082	499316082	4	5860	QDPR	quinoid dihydropteridine reductase	0.20429	6.35056	1.8146	0.0748971	0.997906	-4.06898
499322550	499322550	6	100420631	LOC100420631	beta-transducin repeat containing pseudogene	-0.204211	1.88519	-1.92675	0.0590476	0.997906	-3.92596
499345213	499345213	17	10882	C1QL1	complement component 1, q subcomponent-like 1	0.203987	0.785213	1.5403	0.129073	0.997906	-4.38725
499314370	499314370	3	57650	KIAA1524	KIAA1524	-0.203789	0.872618	-1.80363	0.0766238	0.997906	-4.08258
499347494	499347494	19	56342	PPAN	peter pan homolog (Drosophila)	0.203753	1.76678	2.26585	0.0273122	0.997906	-3.45076
499327448	499327448	8	10397	NDRG1	N-myc downstream regulated 1	0.203502	5.85785	1.95322	0.0557546	0.997906	-3.89115
499345989	499345989	17	57332	CBX8	chromobox homolog 8	0.203391	-0.131385	1.79546	0.0779318	0.997906	-4.09267
499326239	499326239	8	102723535	LOC102723535	uncharacterized LOC102723535	-0.203239	0.406415	-2.18059	0.0333948	0.997906	-3.57607
499325473	499325473	7	65999	LRRC61	leucine rich repeat containing 61	0.203001	0.837856	1.6648	0.101491	0.997906	-4.24846
499342553	499342553	16	81691	LOC81691	exonuclease NEF-sp	-0.202919	-0.517312	-1.6717	0.100116	0.997906	-4.24049
499319414	499319414	5	101929964	LOC101929964	uncharacterized LOC101929964	-0.202903	0.554488	-1.45168	0.152125	0.997906	-4.48013
499329730	499329730	9	89958	SAPCD2	suppressor APC domain containing 2	0.202893	0.321477	1.48234	0.143808	0.997906	-4.44855
499321442	499321442	6	101929555	LOC101929555	uncharacterized LOC101929555	0.202654	-0.439966	1.13062	0.262995	0.997906	-4.77409
499330793	499330793	10	9469	CHST3	carbohydrate (chondroitin 6) sulfotransferase 3	0.202579	2.74655	1.8085	0.0758537	0.997906	-4.07656
499344565	499344565	17	201229	LYRM9	LYR motif containing 9	-0.202466	3.58857	-1.70152	0.094345	0.997906	-4.20571
499350538	499350538	20	100462983	MTRNR2L3	MT-RNR2-like 3	0.202305	-0.669722	1.31508	0.193798	0.997906	-4.61347
499336754	499336754	12	105370028	LOC105370028	uncharacterized LOC105370028	0.202218	-0.295166	2.03487	0.0465681	0.997906	-3.78128
499350889	499350889	21	54033	RBM11	RNA binding motif protein 11	-0.202147	2.30637	-2.09696	0.0404871	0.997906	-3.69526
499350215	499350215	20	9935	MAFB	v-maf avian musculoaponeurotic fibrosarcoma oncogene homolog B	0.202123	1.26255	1.31138	0.195036	0.997906	-4.61691
499306436	499306436	1	100505741	SPATA1	spermatogenesis associated 1	0.202015	1.06808	2.23295	0.0295327	0.997906	-3.49957
499348200	499348200	19	100129650	RPS26P55	ribosomal protein S26 pseudogene 55	-0.201814	1.26919	-1.83786	0.0713448	0.997906	-4.03992
499336340	499336340	12	196475	RMST	rhabdomyosarcoma 2 associated transcript (non-protein coding)	0.201694	3.43421	2.41515	0.0189897	0.997906	-3.22233
499332515	499332515	11	102723403	LOC102723403	uncharacterized LOC102723403	-0.201648	-0.495036	-1.52104	0.133829	0.997906	-4.40785
499342526	499342526	16	400506	KNOP1	lysine-rich nucleolar protein 1	0.20162	3.0078	2.3345	0.02315	0.997906	-3.34712
499321364	499321364	6	285848	PNPLA1	patatin-like phospholipase domain containing 1	-0.201527	-0.532523	-2.01822	0.0483277	0.997906	-3.80399
499348467	499348467	19	92799	SHKBP1	SH3KBP1 binding protein 1	0.201522	1.29577	2.18326	0.0331877	0.997906	-3.57221
499320810	499320810	6	10384	BTN3A3	butyrophilin, subfamily 3, member A3	-0.20047	1.9875	-1.33625	0.186825	0.997906	-4.59359
499345900	499345900	17	79651	RHBDF2	rhomboid 5 homolog 2 (Drosophila)	0.200405	1.92246	1.34461	0.184126	0.997906	-4.58566
499352726	499352726	X	158747	MOSPD2	motile sperm domain containing 2	0.200377	3.33946	2.55876	0.0132108	0.997906	-2.99226
499312354	499312354	2	105373850	LOC105373850	uncharacterized LOC105373850	-0.200297	2.36914	-1.95001	0.0561451	0.997906	-3.89539
499325193	499325193	7	100134229	JHDM1D-AS1	JHDM1D antisense RNA 1 (head to head)	-0.200253	0.619133	-2.22211	0.0302978	0.997906	-3.51552
499343350	499343350	16	101927837	LOC101927837	uncharacterized LOC101927837	0.199906	0.510421	2.6686	0.0099244	0.997906	-2.80977
499319205	499319205	5	4124	MAN2A1	mannosidase, alpha, class 2A, member 1	0.19966	5.64968	1.73623	0.0879763	0.997906	-4.16456
499326957	499326957	8	100127983	C8orf88	chromosome 8 open reading frame 88	0.199624	1.38193	1.86287	0.0676842	0.997906	-4.00832
499328965	499328965	9	79695	GALNT12	polypeptide N-acetylgalactosaminyltransferase 12	-0.199577	0.000888172	-1.91241	0.0608999	0.997906	-3.94465
499325974	499325974	8	137868	SGCZ	sarcoglycan, zeta	0.199383	-0.357369	1.31535	0.193707	0.997906	-4.61321
499331824	499331824	10	102725043	LOC102725043	uncharacterized LOC102725043	0.19937	1.21693	2.36411	0.0215366	0.997906	-3.30169
499328736	499328736	9	105376133	LOC105376133	uncharacterized LOC105376133	0.199169	2.40171	0.812031	0.420183	0.997906	-4.99708
499317261	499317261	4	727709	LOC727709	DNA-damage regulated autophagy modulator 1 pseudogene	-0.199143	-0.403238	-1.62263	0.110239	0.997906	-4.29654
499331042	499331042	10	102723794	LOC102723794	uncharacterized LOC102723794	-0.198959	1.3521	-1.97521	0.053139	0.997906	-3.86192
499330494	499330494	10	118738	ZNF488	zinc finger protein 488	0.198851	3.17924	2.43592	0.0180334	0.997906	-3.18968
499347575	499347575	19	126068	ZNF441	zinc finger protein 441	-0.198247	2.55559	-2.03241	0.0468245	0.997906	-3.78465
499348303	499348303	19	1346	COX7A1	cytochrome c oxidase subunit VIIa polypeptide 1 (muscle)	-0.198086	2.88308	-1.58848	0.117762	0.997906	-4.33468
499312086	499312086	2	51454	GULP1	GULP, engulfment adaptor PTB domain containing 1	0.198006	0.560448	1.48708	0.142556	0.997906	-4.44362
499326537	499326537	8	266723	PSMC6P1	proteasome 26S subunit, ATPase, 6 pseudogene 1	-0.19796	-0.280169	-1.07233	0.288132	0.997906	-4.8201
499322542	499322542	6	64577	ALDH8A1	aldehyde dehydrogenase 8 family, member A1	0.197498	1.16179	1.93324	0.0582255	0.997906	-3.91747
499354474	499354474	X	5973	RENBP	renin binding protein	0.197385	1.92679	2.52794	0.0142961	0.997906	-3.04246
499334128	499334128	11	120376	COLCA2	colorectal cancer associated 2	-0.197271	0.939977	-1.65033	0.104426	0.997906	-4.26508
499310311	499310311	2	105374784	LOC105374784	uncharacterized LOC105374784	0.197046	-1.49252	1.7498	0.0855845	0.997906	-4.14827
499312543	499312543	2	255101	CCDC108	coiled-coil domain containing 108	0.196937	-0.175429	1.10975	0.271809	0.997906	-4.79083
499306789	499306789	1	284612	SYPL2	synaptophysin-like 2	0.196882	-0.950435	1.55479	0.125584	0.997906	-4.37159
499351025	499351025	21	56911	MAP3K7CL	MAP3K7 C-terminal like	-0.196191	-0.0619307	-1.47694	0.145248	0.997906	-4.45417
499331076	499331076	10	355	FAS	Fas cell surface death receptor	-0.195623	2.03881	-1.34548	0.183846	0.997906	-4.58484
499305378	499305378	1	10256	CNKSR1	connector enhancer of kinase suppressor of Ras 1	0.195598	-0.272086	1.87271	0.0662881	0.997906	-3.99579
499306367	499306367	1	105378808	LOC105378808	uncharacterized LOC105378808	0.195577	-0.0415073	1.74618	0.0862166	0.997906	-4.15262
499329711	499329711	9	158056	MAMDC4	MAM domain containing 4	0.195456	0.13353	1.62917	0.108843	0.997906	-4.28915
499341796	499341796	15	290	ANPEP	alanyl (membrane) aminopeptidase	0.195447	-1.38278	1.63578	0.107446	0.997906	-4.28166
499323049	499323049	6	101929670	LOC101929670	uncharacterized LOC101929670	0.195378	2.14536	1.43582	0.156569	0.997906	-4.49623
499353459	499353459	X	27160	INGX	inhibitor of growth family, X-linked, pseudogene	-0.19522	2.1915	-2.56632	0.0129563	0.997906	-2.97987
499309705	499309705	2	105377626	LOC105377626	uncharacterized LOC105377626	-0.19513	0.0620657	-1.67495	0.0994733	0.997906	-4.23673
499341513	499341513	15	123591	C15orf27	chromosome 15 open reading frame 27	-0.19499	0.405025	-2.41574	0.0189621	0.997906	-3.22141
499334959	499334959	12	50839	TAS2R10	taste receptor, type 2, member 10	-0.194687	0.63745	-2.11108	0.0392044	0.997906	-3.6754
499347897	499347897	19	126382	NR2C2AP	nuclear receptor 2C2-associated protein	-0.19437	1.40799	-2.09374	0.0407842	0.997906	-3.69977
499350175	499350175	20	7052	TGM2	transglutaminase 2	0.194183	3.42034	1.45524	0.151138	0.997906	-4.47649
499319599	499319599	5	724102	SNHG4	small nucleolar RNA host gene 4 (non-protein coding)	-0.193866	1.53549	-2.38386	0.0205167	0.997906	-3.27112
499309519	499309519	2	3241	HPCAL1	hippocalcin-like 1	-0.193799	3.95574	-1.92447	0.0593386	0.997906	-3.92894
499343358	499343358	16	84080	ENKD1	enkurin domain containing 1	0.193489	1.33096	2.49124	0.0156934	0.997906	-3.10166
499347146	499347146	19	10297	APC2	adenomatosis polyposis coli 2	0.193399	3.49328	2.61191	0.0115137	0.997906	-2.90464
499305123	499305123	1	84809	CROCCP2	ciliary rootlet coiled-coil, rootletin pseudogene 2	0.193076	2.84276	2.74092	0.00818851	0.997906	-2.68665
499318343	499318343	5	23600	AMACR	alpha-methylacyl-CoA racemase	-0.192976	1.64241	-1.17219	0.246044	0.997906	-4.73988
499325944	499325944	8	101928998	LOC101928998	uncharacterized LOC101928998	0.19286	1.36592	1.44151	0.154963	0.997906	-4.49047
499347683	499347683	19	5989	RFX1	regulatory factor X, 1 (influences HLA class II expression)	0.192853	0.291365	2.15655	0.0353127	0.997906	-3.61072
499323100	499323100	7	100128653	LOC100128653	uncharacterized LOC100128653	0.19278	-0.719485	1.5389	0.129414	0.997906	-4.38875
499352066	499352066	22	9514	GAL3ST1	galactose-3-O-sulfotransferase 1	0.19254	1.05222	1.63628	0.107342	0.997906	-4.2811
499326464	499326464	8	6591	SNAI2	snail family zinc finger 2	-0.192536	-0.620161	-1.49394	0.140759	0.997906	-4.43646
499307101	499307101	1	105369140	LOC105369140	putative neuroblastoma breakpoint family member 6-like protein	-0.192527	1.81572	-2.10485	0.0397662	0.997906	-3.68418
499325876	499325876	8	102723313	LOC102723313	uncharacterized LOC102723313	0.192411	-0.857861	2.19008	0.0326641	0.997906	-3.56232
499310604	499310604	2	51255	RNF181	ring finger protein 181	-0.192328	4.12169	-2.63586	0.0108159	0.997906	-2.86474
499332530	499332530	11	105369286	LOC105369286	uncharacterized LOC105369286	0.192201	0.234615	1.4338	0.157143	0.997906	-4.49827
499323429	499323429	7	105375201	LOC105375201	uncharacterized LOC105375201	-0.19214	0.0226433	-1.29732	0.199796	0.997906	-4.62991
499327955	499327955	9	79817	MOB3B	MOB kinase activator 3B	0.192029	2.40705	2.03251	0.0468142	0.997906	-3.78451
499308265	499308265	1	10625	IVNS1ABP	influenza virus NS1A binding protein	0.191943	4.12923	2.80487	0.00689087	0.997906	-2.5759
499312831	499312831	2	105373950	LOC105373950	uncharacterized LOC105373950	0.191931	-1.14673	2.25652	0.0279264	0.997906	-3.46466
499349656	499349656	20	149840	C20orf196	chromosome 20 open reading frame 196	-0.191923	1.19484	-2.03606	0.0464442	0.997906	-3.77965
499317185	499317185	4	133022	TRAM1L1	translocation associated membrane protein 1-like 1	-0.191917	2.12473	-2.17539	0.0338018	0.997906	-3.58359
499309860	499309860	2	103752586	BIRC6-AS2	BIRC6 antisense RNA 2	-0.191893	0.709026	-1.41626	0.162193	0.997906	-4.51586
499342385	499342385	16	105371084	LOC105371084	uncharacterized LOC105371084	0.191832	0.217317	1.48035	0.144336	0.997906	-4.45062
499347214	499347214	19	7089	TLE2	transducin-like enhancer of split 2	0.19176	1.60977	2.02507	0.0475965	0.997906	-3.79466
499312756	499312756	2	80303	EFHD1	EF-hand domain family, member D1	0.191511	4.69897	1.76131	0.0835981	0.997906	-4.13437
499353974	499353974	X	203427	SLC25A43	solute carrier family 25, member 43	0.191395	1.22251	1.73722	0.0877991	0.997906	-4.16337
499346925	499346925	18	79839	CCDC102B	coiled-coil domain containing 102B	-0.19139	1.92819	-2.31858	0.0240612	0.997906	-3.37136
499311338	499311338	2	105373607	LOC105373607	uncharacterized LOC105373607	-0.191311	0.306532	-1.6724	0.0999769	0.997906	-4.23968
499314655	499314655	3	28999	KLF15	Kruppel-like factor 15	0.191149	3.32274	1.57759	0.120246	0.997906	-4.34668
499345138	499345138	17	101929767	LOC101929767	uncharacterized LOC101929767	0.191098	1.00905	1.58259	0.119099	0.997906	-4.34117
499339583	499339583	14	105370583	LOC105370583	uncharacterized LOC105370583	-0.191094	-0.148401	-1.49444	0.140629	0.997906	-4.43594
499310921	499310921	2	1261	CNGA3	cyclic nucleotide gated channel alpha 3	-0.191063	-0.192447	-1.43706	0.156218	0.997906	-4.49498
499326529	499326529	8	100133234	SBF1P1	SET binding factor 1 pseudogene 1	0.191025	-0.690731	1.96302	0.0545762	0.997906	-3.87817
499334642	499334642	12	5893	RAD52	RAD52 homolog (S. cerevisiae)	0.190992	2.7875	2.5209	0.0145551	0.997906	-3.05387
499310244	499310244	2	100421472	LOC100421472	mitochondrial fission regulator 2 pseudogene	-0.190972	0.5002	-2.29887	0.0252339	0.997906	-3.40121
499345208	499345208	17	388389	CCDC103	coiled-coil domain containing 103	0.190917	1.80053	1.94511	0.056746	0.997906	-3.90185
499349080	499349080	19	101669766	ZNF350-AS1	ZNF350 antisense RNA 1	0.190608	0.796994	1.24002	0.220095	0.997906	-4.68155
499320176	499320176	5	84321	THOC3	THO complex 3	-0.190542	4.02451	-1.17005	0.246897	0.997906	-4.74167
499321493	499321493	6	105375062	LOC105375062	uncharacterized LOC105375062	0.190041	0.970328	1.99709	0.0506427	0.997906	-3.83259
499322155	499322155	6	84816	RTN4IP1	reticulon 4 interacting protein 1	-0.19	1.66192	-2.49245	0.0156456	0.997906	-3.09973
499321518	499321518	6	401262	CRIP3	cysteine-rich protein 3	0.189694	0.884175	1.95037	0.056101	0.997906	-3.89491
499316142	499316142	4	285540	SEPSECS-AS1	SEPSECS antisense RNA 1 (head to head)	-0.189528	0.49349	-1.67357	0.0997464	0.997906	-4.23833
499345209	499345209	17	2670	GFAP	glial fibrillary acidic protein	0.189449	11.3097	1.57345	0.121201	0.997906	-4.35123
499306695	499306695	1	102606465	LOC102606465	uncharterized LOC102606465	-0.189437	0.418907	-1.57145	0.121665	0.997906	-4.35342
499341018	499341018	15	79895	ATP8B4	ATPase, class I, type 8B, member 4	-0.189323	2.6107	-2.13039	0.037508	0.997906	-3.64806
499330478	499330478	10	102724643	LOC102724643	uncharacterized LOC102724643	-0.18928	-1.36945	-1.39625	0.168104	0.997906	-4.53569
499305179	499305179	1	22977	AKR7A3	aldo-keto reductase family 7, member A3 (aflatoxin aldehyde reductase)	0.189212	0.858372	2.32592	0.0236372	0.997906	-3.3602
499310330	499310330	2	100287361	LOC100287361	100287361	-0.189201	0.600101	-1.74003	0.0873009	0.997906	-4.16001
499323651	499323651	7	11281	POU6F2	POU class 6 homeobox 2	0.188723	-1.17908	2.18708	0.0328935	0.997906	-3.56667
499314884	499314884	3	646612	EEF1A1P25	eukaryotic translation elongation factor 1 alpha 1 pseudogene 25	0.188722	0.396926	2.19395	0.0323695	0.997906	-3.55669
499313276	499313276	3	100505919	CFL1P7	cofilin 1 (non-muscle) pseudogene 7	0.1886	-0.546872	1.84871	0.0697372	0.997906	-4.02626
499346103	499346103	17	100421675	ARL2BPP9	ADP-ribosylation factor-like 2 binding protein pseudogene 9	0.188566	0.27292	1.46873	0.147456	0.997906	-4.46265
499331281	499331281	10	1244	ABCC2	ATP-binding cassette, sub-family C (CFTR/MRP), member 2	0.188523	-1.15903	1.39153	0.169521	0.997906	-4.54033
499353725	499353725	X	6173	RPL36A	ribosomal protein L36a	-0.188443	1.26764	-1.89738	0.0628942	0.997906	-3.96412
499325525	499325525	7	349136	WDR86	WD repeat domain 86	0.188402	1.45258	1.16939	0.247158	0.997906	-4.74221
499330664	499330664	10	105378329	LOC105378329	uncharacterized LOC105378329	0.18832	-0.675638	1.43431	0.156997	0.997906	-4.49775
499348236	499348236	19	53827	FXYD5	FXYD domain containing ion transport regulator 5	0.188288	2.27815	1.77159	0.0818573	0.997906	-4.12189
499321358	499321358	6	503643	DPRXP2	divergent-paired related homeobox pseudogene 2	0.188246	-0.0788076	1.59406	0.116504	0.997906	-4.32849
499325830	499325830	8	286042	FAM86B3P	family with sequence similarity 86, member B3, pseudogene	0.18819	0.750494	1.55852	0.124696	0.997906	-4.36753
499343045	499343045	16	100526838	LOC100526838	chromosome 18 open reading frame 32 pseudogene	-0.188039	0.757706	-1.77816	0.0807601	0.997906	-4.11387
499323106	499323106	7	260341	TFAMP1	transcription factor A, mitochondrial pseudogene 1	-0.187674	-0.468339	-1.76084	0.0836787	0.997906	-4.13494
499339693	499339693	14	105369173	LOC105369173	uncharacterized LOC105369173	0.187561	1.35865	1.66771	0.100909	0.997906	-4.2451
499334842	499334842	12	719	C3AR1	complement component 3a receptor 1	0.187509	2.46201	1.81375	0.0750304	0.997906	-4.07005
499307152	499307152	1	103091866	LOC103091866	uncharacterized LOC103091866	0.187336	1.43503	2.04538	0.045486	0.997906	-3.76687
499345060	499345060	17	3728	JUP	junction plakoglobin	0.18732	1.82227	2.05306	0.0447093	0.997906	-3.75629
499339558	499339558	14	161394	SAMD15	sterile alpha motif domain containing 15	0.187237	1.53015	2.35929	0.0217919	0.997906	-3.3091
499345216	499345216	17	113026	PLCD3	phospholipase C, delta 3	0.187235	3.20036	1.91359	0.0607463	0.997906	-3.94313
499321081	499321081	6	8870	IER3	immediate early response 3	0.187207	1.39374	1.21024	0.23123	0.997906	-4.70754
499329496	499329496	9	9536	PTGES	prostaglandin E synthase	0.187163	0.917079	1.21903	0.2279	0.997906	-4.69993
499323118	499323118	7	105375126	LOC105375126	uncharacterized LOC105375126	0.187069	-0.476069	1.90275	0.062176	0.997906	-3.95718
499327813	499327813	9	100420502	CDCA4P1	cell division cycle associated 4 pseudogene	-0.186835	1.18278	-1.81377	0.0750271	0.997906	-4.07002
499316845	499316845	4	100526736	LOC100526736	quinone oxidoreductase-like protein 2 pseudogene	-0.186603	-0.108117	-1.86704	0.0670901	0.997906	-4.00302
499323486	499323486	7	105375212	LOC105375212	uncharacterized LOC105375212	0.186465	-0.607294	1.70469	0.0937476	0.997906	-4.20198
499332738	499332738	11	6688	SPI1	Spi-1 proto-oncogene	0.186336	1.64194	1.47323	0.14624	0.997906	-4.458
499323364	499323364	7	55536	CDCA7L	cell division cycle associated 7-like	0.186064	1.33809	1.70853	0.0930291	0.997906	-4.19746
499328895	499328895	9	105376160	LOC105376160	uncharacterized LOC105376160	0.185867	0.45466	1.23384	0.222372	0.997906	-4.68699
499312272	499312272	2	100270860	RPS2P16	ribosomal protein S2 pseudogene 16	0.185811	0.24691	1.41493	0.162578	0.997906	-4.51718
499346078	499346078	17	201255	LRRC45	leucine rich repeat containing 45	0.18577	0.714906	1.67301	0.0998572	0.997906	-4.23898
499343785	499343785	16	101927817	LOC101927817	uncharacterized LOC101927817	-0.185701	0.601137	-2.12962	0.0375745	0.997906	-3.64916
499344061	499344061	17	388327	C17orf100	chromosome 17 open reading frame 100	0.185688	0.779787	2.50991	0.014968	0.997906	-3.07163
499342466	499342466	16	368	ABCC6	ATP-binding cassette, sub-family C (CFTR/MRP), member 6	-0.185488	-0.776525	-1.06225	0.292642	0.997906	-4.82782
499305009	499305009	1	9249	DHRS3	dehydrogenase/reductase (SDR family) member 3	0.185431	3.93591	2.38141	0.0206408	0.997906	-3.27492
499342640	499342640	16	51451	LCMT1	leucine carboxyl methyltransferase 1	-0.185411	3.77515	-3.02367	0.00375206	0.997906	-2.18407
499340053	499340053	14	122622	ADSSL1	adenylosuccinate synthase like 1	-0.185382	0.577403	-1.67144	0.100167	0.997906	-4.24079
499334888	499334888	12	5761	PTMAP4	prothymosin, alpha pseudogene 4	0.185329	1.56943	1.93526	0.057972	0.997906	-3.91482
499342828	499342828	16	101928762	LOC101928762	uncharacterized LOC101928762	0.185268	0.979884	1.69498	0.0955869	0.997906	-4.21339
499349332	499349332	19	147807	ZNF524	zinc finger protein 524	0.185248	1.13127	1.98525	0.0519809	0.997906	-3.8485
499332014	499332014	11	6737	TRIM21	tripartite motif containing 21	-0.185172	0.976047	-1.5654	0.123075	0.997906	-4.36003
499304767	499304767	1	100288379	LOC100288379	ribosomal protein S7 pseudogene	0.184943	1.13774	0.974124	0.334149	0.997906	-4.89238
499317390	499317390	4	4717	NDUFC1	NADH dehydrogenase (ubiquinone) 1, subcomplex unknown, 1, 6kDa	-0.184766	4.11339	-3.08452	0.00315372	0.997906	-2.07174
499326123	499326123	8	101929294	LOC101929294	uncharacterized LOC101929294	-0.184568	-0.641099	-1.30734	0.196394	0.997906	-4.62066
499321152	499321152	6	58496	LY6G5B	lymphocyte antigen 6 complex, locus G5B	-0.184524	1.17507	-0.956507	0.342893	0.997906	-4.90465
499343754	499343754	16	9780	PIEZO1	piezo-type mechanosensitive ion channel component 1	0.184494	1.5158	2.39636	0.0198939	0.997906	-3.25169
499306572	499306572	1	100289500	LOC100289500	zinc finger, AN1-type domain 1 pseudogene	-0.184462	0.590031	-1.27811	0.206437	0.997906	-4.64746
499346919	499346919	18	101927430	LOC101927430	uncharacterized LOC101927430	-0.184455	0.0733538	-2.18458	0.0330856	0.997906	-3.57029
499317719	499317719	4	105377528	LOC105377528	uncharacterized LOC105377528	0.184408	1.00072	1.44165	0.154924	0.997906	-4.49033
499332905	499332905	11	728097	FAM8A2P	family with sequence similarity 8, member A2 pseudogene	-0.184298	-0.959616	-2.14826	0.0359957	0.997906	-3.62259
499318473	499318473	5	153684	LOC153684	uncharacterized LOC153684	0.184178	0.409183	1.76804	0.0824553	0.997906	-4.1262
499315500	499315500	3	1427	CRYGS	crystallin, gamma S	0.184136	0.700672	1.66035	0.102387	0.997906	-4.25359
499326163	499326163	8	100132229	LOC100132229	nuclear pore associated protein 1 pseudogene	-0.183983	0.360458	-2.4932	0.0156157	0.997906	-3.09851
499342579	499342579	16	730092	RRN3P1	RNA polymerase I transcription factor homolog (S. cerevisiae) pseudogene 1	-0.183939	1.57708	-1.92469	0.0593105	0.997906	-3.92865
499348604	499348604	19	105372411	LOC105372411	uncharacterized LOC105372411	-0.183913	-0.396231	-1.87127	0.0664912	0.997906	-3.99763
499318728	499318728	5	6880	TAF9	TAF9 RNA polymerase II, TATA box binding protein (TBP)-associated factor, 32kDa	-0.183683	3.98944	-2.60053	0.0118595	0.997906	-2.92352
499321183	499321183	6	221527	ZBTB12	zinc finger and BTB domain containing 12	0.183538	0.564438	1.98319	0.0522167	0.997906	-3.85126
499341673	499341673	15	57188	ADAMTSL3	ADAMTS-like 3	0.183527	1.8041	2.04	0.0460374	0.997906	-3.77425
499341326	499341326	15	105370871	LOC105370871	uncharacterized LOC105370871	0.183352	0.608987	1.38994	0.170001	0.997906	-4.54189
499333026	499333026	11	100129933	GLYATL1P2	glycine-N-acyltransferase-like 1 pseudogene 2	0.183257	-1.13616	2.17247	0.0340328	0.997906	-3.58782
499310859	499310859	2	150763	GPAT2	glycerol-3-phosphate acyltransferase 2, mitochondrial	0.183029	0.692059	1.33673	0.186671	0.997906	-4.59314
499311873	499311873	2	8604	SLC25A12	solute carrier family 25 (aspartate/glutamate carrier), member 12	-0.182961	4.20422	-2.21302	0.0309537	0.997906	-3.52886
499307390	499307390	1	57530	CGN	cingulin	0.182921	0.563177	2.03345	0.0467161	0.997906	-3.78323
499352401	499352401	22	267020	ATP5L2	ATP synthase, H+ transporting, mitochondrial Fo complex, subunit G2	-0.182582	-0.00377683	-1.45991	0.149857	0.997906	-4.47172
499344316	499344316	17	51393	TRPV2	transient receptor potential cation channel, subfamily V, member 2	0.182549	1.07592	1.5653	0.123098	0.997906	-4.36014
499353125	499353125	X	10682	EBP	emopamil binding protein (sterol isomerase)	-0.182485	2.54755	-2.41488	0.0190024	0.997906	-3.22275
499334216	499334216	11	120406	NXPE2	neurexophilin and PC-esterase domain family, member 2	0.182437	-1.3315	1.5061	0.137614	0.997906	-4.42367
499350874	499350874	21	654338	LOC654338	brain cytoplasmic RNA 1 (non-protein coding) pseudogene	-0.182257	3.79086	-1.03517	0.305	0.997906	-4.84823
499346744	499346744	18	1630	DCC	DCC netrin 1 receptor	-0.182074	3.15754	-2.02224	0.0478977	0.997906	-3.79852
499329384	499329384	9	641373	NRON	non-protein coding RNA, repressor of NFAT	0.182063	1.23787	1.83641	0.0715616	0.997906	-4.04174
499342045	499342045	16	26063	DECR2	2,4-dienoyl CoA reductase 2, peroxisomal	-0.182	0.883354	-1.94855	0.0563242	0.997906	-3.89732
499305355	499305355	1	105376883	LOC105376883	uncharacterized LOC105376883	0.181933	0.435018	1.65087	0.104316	0.997906	-4.26447
499345781	499345781	17	201266	SLC39A11	solute carrier family 39, member 11	0.181702	3.71521	2.61435	0.0114408	0.997906	-2.90059
499312877	499312877	2	85009	MGC16025	uncharacterized LOC85009	0.181696	0.34905	1.77473	0.0813325	0.997906	-4.11807
499338745	499338745	14	7051	TGM1	transglutaminase 1	0.181679	-1.10702	1.4463	0.153619	0.997906	-4.4856
499338338	499338338	13	105377808	LOC105377808	LWamide neuropeptides-like	0.181628	0.31505	1.15379	0.253447	0.997906	-4.75516
499310409	499310409	2	8291	DYSF	dysferlin	0.181388	1.81904	1.52264	0.133428	0.997906	-4.40615
499306341	499306341	1	1429	CRYZ	crystallin, zeta (quinone reductase)	0.1812	2.92057	1.41956	0.161231	0.997906	-4.51256
499323397	499323397	7	340277	FAM221A	family with sequence similarity 221, member A	0.181168	2.5521	1.98898	0.0515564	0.997906	-3.8435
499307641	499307641	1	105371453	LOC105371453	uncharacterized LOC105371453	-0.18109	0.0601921	-1.32086	0.191874	0.997906	-4.60807
499309892	499309892	2	100288911	LOC100288911	uncharacterized LOC100288911	-0.180633	1.83749	-1.62291	0.110179	0.997906	-4.29623
499326608	499326608	8	157807	CLVS1	clavesin 1	-0.180294	2.88944	-2.09854	0.0403415	0.997906	-3.69304
499329867	499329867	10	1646	AKR1C2	aldo-keto reductase family 1, member C2	0.180292	1.35003	1.21288	0.230223	0.997906	-4.70525
499311778	499311778	2	90134	KCNH7	potassium channel, voltage gated eag related subfamily H, member 7	0.18017	0.926996	1.34955	0.182547	0.997906	-4.58097
499346227	499346227	18	79822	ARHGAP28	Rho GTPase activating protein 28	-0.180147	-0.230838	-1.83734	0.0714222	0.997906	-4.04057
499349129	499349129	19	79986	ZNF702P	zinc finger protein 702, pseudogene	-0.180091	0.792809	-1.14446	0.257259	0.997906	-4.76282
499310967	499310967	2	105373511	LOC105373511	uncharacterized LOC105373511	-0.17991	0.631209	-1.51461	0.135449	0.997906	-4.41468
499328131	499328131	9	26206	SPAG8	sperm associated antigen 8	0.179908	1.57623	1.12244	0.266425	0.997906	-4.78068
499352203	499352203	22	4357	MPST	mercaptopyruvate sulfurtransferase	0.179815	2.21426	1.52982	0.131644	0.997906	-4.39849
499323089	499323089	7	115330	GPR146	G protein-coupled receptor 146	0.179787	1.29445	1.49132	0.141442	0.997906	-4.4392
499341127	499341127	15	8854	ALDH1A2	aldehyde dehydrogenase 1 family, member A2	-0.179582	2.02839	-0.538053	0.592655	0.997906	-5.13183
499321211	499321211	6	63940	GPSM3	G-protein signaling modulator 3	0.179503	1.28872	1.59125	0.117135	0.997906	-4.3316
499330706	499330706	10	64081	PBLD	phenazine biosynthesis-like protein domain containing	-0.179351	1.63121	-1.51639	0.134998	0.997906	-4.41279
499342181	499342181	16	650655	ABCA17P	ATP-binding cassette, sub-family A (ABC1), member 17, pseudogene	0.179209	-0.132891	1.5182	0.134542	0.997906	-4.41087
499309730	499309730	2	150946	GAREML	GRB2 associated, regulator of MAPK1-like	0.179073	2.63564	2.12496	0.0379787	0.997906	-3.65577
499308481	499308481	1	54900	LAX1	lymphocyte transmembrane adaptor 1	0.179058	-0.836361	2.17902	0.0335176	0.997906	-3.57835
499352610	499352610	X	80161	ASMTL-AS1	ASMTL antisense RNA 1	0.17896	1.71829	2.55441	0.0133593	0.997906	-2.99937
499320961	499320961	6	105375005	LOC105375005	uncharacterized LOC105375005	0.178952	0.383768	1.6984	0.0949356	0.997906	-4.20938
499306085	499306085	1	1733	DIO1	deiodinase, iodothyronine, type I	0.178914	-0.943247	1.66818	0.100816	0.997906	-4.24456
499321812	499321812	6	100419975	LOC100419975	transmembrane protein 192 pseudogene	-0.178788	0.853557	-1.82685	0.0730079	0.997906	-4.05372
499321991	499321991	6	57150	SMIM8	small integral membrane protein 8	-0.178762	2.42504	-3.3409	0.00148515	0.997906	-1.58368
499333426	499333426	11	78999	LRFN4	leucine rich repeat and fibronectin type III domain containing 4	0.178719	1.93482	1.8962	0.0630529	0.997906	-3.96564
499308236	499308236	1	105371647	LOC105371647	uncharacterized LOC105371647	0.178697	-0.361072	1.52937	0.131756	0.997906	-4.39897
499317097	499317097	4	1950	EGF	epidermal growth factor	0.178557	0.681174	1.53309	0.130837	0.997906	-4.39499
499351973	499351973	22	100507599	LOC100507599	uncharacterized LOC100507599	-0.178515	1.62772	-2.0466	0.0453625	0.997906	-3.7652
499315633	499315633	3	131583	FAM43A	family with sequence similarity 43, member A	0.178465	1.09163	0.855313	0.395992	0.997906	-4.97092
499330059	499330059	10	7431	VIM	vimentin	-0.178454	6.31071	-1.73676	0.0878811	0.997906	-4.16392
499342154	499342154	16	9351	SLC9A3R2	solute carrier family 9, subfamily A (NHE3, cation proton antiporter 3), member 3 regulator 2	0.178424	2.39888	1.43535	0.156704	0.997906	-4.49671
499323099	499323099	7	7975	MAFK	v-maf avian musculoaponeurotic fibrosarcoma oncogene homolog K	0.178411	2.30082	1.95278	0.0558081	0.997906	-3.89173
499320620	499320620	6	84062	DTNBP1	dystrobrevin binding protein 1	-0.178255	3.25731	-1.57107	0.121753	0.997906	-4.35384
499334496	499334496	11	83480	PUS3	pseudouridylate synthase 3	-0.178169	1.76616	-2.06925	0.0431099	0.997906	-3.73391
499307375	499307375	1	79005	SCNM1	sodium channel modifier 1	-0.178074	3.14255	-2.97803	0.00426858	0.997906	-2.26738
499350028	499350028	20	600	BAK1P1	BCL2-antagonist/killer 1 pseudogene 1	-0.178059	-0.565133	-1.21706	0.228644	0.997906	-4.70164
499354194	499354194	X	203523	ZNF449	zinc finger protein 449	-0.178029	1.61734	-1.78786	0.0791639	0.997906	-4.102
499348773	499348773	19	27113	BBC3	BCL2 binding component 3	0.177849	-0.130987	1.31248	0.194668	0.997906	-4.61589
499307314	499307314	1	317772	HIST2H2AB	histone cluster 2, H2ab	-0.177196	2.96261	-1.49071	0.141603	0.997906	-4.43984
499349848	499349848	20	4821	NKX2-2	NK2 homeobox 2	0.177179	1.67322	1.3654	0.177542	0.997906	-4.56575
499328290	499328290	9	101927737	LOC101927737	uncharacterized LOC101927737	0.177124	1.83038	1.46178	0.149344	0.997906	-4.4698
499332518	499332518	11	744	MPPED2	metallophosphoesterase domain containing 2	-0.17702	3.33032	-1.58349	0.118893	0.997906	-4.34018
499332654	499332654	11	221120	ALKBH3	alkB, alkylation repair homolog 3 (E. coli)	-0.176982	2.24944	-1.99879	0.0504523	0.997906	-3.83029
499353015	499353015	X	80258	EFHC2	EF-hand domain (C-terminal) containing 2	0.176952	0.950299	1.64688	0.105136	0.997906	-4.26902
499343473	499343473	16	105371337	LOC105371337	105371337	0.176632	-0.426706	1.41241	0.163317	0.997906	-4.5197
499333938	499333938	11	55693	KDM4D	lysine (K)-specific demethylase 4D	-0.176612	-1.07941	-1.39053	0.169824	0.997906	-4.54131
499327827	499327827	9	105369291	LOC105369291	uncharacterized LOC105369291	0.17656	-0.399829	1.40594	0.165219	0.997906	-4.52611
499348597	499348597	19	284346	ZNF575	zinc finger protein 575	0.176537	-0.383192	2.10533	0.0397223	0.997906	-3.6835
499329874	499329874	10	648947	AKR1C7P	aldo-keto reductase family 1, member C7, pseudogene	0.176445	-2.40402	2.92947	0.00489045	0.997906	-2.35514
499346717	499346717	18	220136	CFAP53	cilia and flagella associated protein 53	0.176403	0.965928	1.32029	0.192063	0.997906	-4.6086
499319028	499319028	5	101929423	MEF2C-AS1	MEF2C antisense RNA 1	0.176363	0.841526	2.17618	0.03374	0.997906	-3.58246
499314577	499314577	3	54625	PARP14	poly (ADP-ribose) polymerase family, member 14	-0.176331	3.11256	-1.7485	0.0858114	0.997906	-4.14984
499305789	499305789	1	84217	ZMYND12	zinc finger, MYND-type containing 12	-0.1763	0.404629	-1.39406	0.168762	0.997906	-4.53785
499320807	499320807	6	10385	BTN2A2	butyrophilin, subfamily 2, member A2	-0.17611	0.932529	-1.50283	0.138453	0.997906	-4.42712
499323367	499323367	7	105375184	LOC105375184	uncharacterized LOC105375184	0.176101	0.633606	1.64529	0.105466	0.997906	-4.27084
499343369	499343369	16	1506	CTRL	chymotrypsin-like	-0.176085	0.256678	-1.41133	0.163633	0.997906	-4.52077
499325227	499325227	7	136242	PRSS37	protease, serine, 37	0.176073	0.428414	1.43928	0.15559	0.997906	-4.49273
499354462	499354462	X	5365	PLXNB3	plexin B3	0.176014	2.66317	1.23117	0.223362	0.997906	-4.68934
499318686	499318686	5	100303749	LOC100303749	LSM3 homolog, U6 small nuclear RNA associated (S. cerevisiae) pseudogene	0.175963	2.01115	1.33817	0.186205	0.997906	-4.59178
499309419	499309419	2	246243	RNASEH1	ribonuclease H1	-0.175959	3.1582	-2.96471	0.00443136	0.997906	-2.29154
499311776	499311776	2	64135	IFIH1	interferon induced with helicase C domain 1	-0.175741	1.3059	-1.04614	0.299954	0.997906	-4.84003
499353777	499353777	X	84707	BEX2	brain expressed X-linked 2	-0.175616	5.91296	-1.9364	0.0578284	0.997906	-3.91332
499309627	499309627	2	130502	TTC32	tetratricopeptide repeat domain 32	-0.175589	1.67142	-1.37648	0.174107	0.997906	-4.55503
499352648	499352648	X	105373156	LOC105373156	uncharacterized LOC105373156	0.175524	-0.777384	2.04462	0.0455635	0.997906	-3.76791
499334626	499334626	12	6539	SLC6A12	solute carrier family 6 (neurotransmitter transporter), member 12	0.175441	2.21748	0.948426	0.346954	0.997906	-4.9102
499312328	499312328	2	8828	NRP2	neuropilin 2	-0.175252	3.83448	-1.53749	0.129757	0.997906	-4.39026
499351452	499351452	21	4047	LSS	lanosterol synthase (2,3-oxidosqualene-lanosterol cyclase)	0.175208	4.04956	1.85544	0.0687551	0.997906	-4.01775
499341304	499341304	15	197021	LCTL	lactase-like	-0.175169	0.11465	-1.98485	0.052027	0.997906	-3.84904
499310136	499310136	2	105374632	LOC105374632	uncharacterized LOC105374632	-0.174957	0.481229	-1.94191	0.0571416	0.997906	-3.90607
499344836	499344836	17	729842	RPS2P50	ribosomal protein S2 pseudogene 50	0.174748	0.473223	1.31024	0.195419	0.997906	-4.61797
499329423	499329423	9	27090	ST6GALNAC4	ST6 (alpha-N-acetyl-neuraminyl-2,3-beta-galactosyl-1,3)-N-acetylgalactosaminide alpha-2,6-sialyltransferase 4	0.174641	1.97856	2.53337	0.0140993	0.997906	-3.03365
499325465	499325465	7	23145	SSPO	SCO-spondin	0.174639	-0.89596	1.71813	0.0912512	0.997906	-4.18611
499314903	499314903	3	102724040	LOC102724040	uncharacterized LOC102724040	0.174425	1.32979	1.83351	0.0719986	0.997906	-4.04539
499343997	499343997	17	105371500	LOC105371500	uncharacterized LOC105371500	0.174364	1.47029	2.00355	0.0499243	0.997906	-3.82386
499342100	499342100	16	100129339	TPSP1	tryptase pseudogene 1	-0.174357	-0.6913	-2.06963	0.0430726	0.997906	-3.73338
499307518	499307518	1	5872	RAB13	RAB13, member RAS oncogene family	0.174025	3.15064	1.99216	0.051196	0.997906	-3.83922
499341974	499341974	15	100419174	LOC100419174	WD repeat domain 12 pseudogene	-0.173952	0.388609	-2.06808	0.0432236	0.997906	-3.73553
499324590	499324590	7	221914	GPC2	glypican 2	-0.173796	-1.06318	-1.43097	0.157949	0.997906	-4.50112
499341731	499341731	15	105370951	LOC105370951	uncharacterized LOC105370951	-0.173734	0.182444	-1.392	0.16938	0.997906	-4.53987
499341356	499341356	15	145837	LOC145837	uncharacterized LOC145837	-0.173703	0.253237	-1.89771	0.0628505	0.997906	-3.9637
499339495	499339495	14	283571	PROX2	prospero homeobox 2	-0.173628	1.89405	-1.5059	0.137666	0.997906	-4.42389
499348287	499348287	19	79414	LRFN3	leucine rich repeat and fibronectin type III domain containing 3	0.173574	1.22643	2.18172	0.033307	0.997906	-3.57444
499313952	499313952	3	105377116	LOC105377116	uncharacterized LOC105377116	-0.173477	0.861338	-1.49244	0.141148	0.997906	-4.43802
499326009	499326009	8	101929066	LOC101929066	uncharacterized LOC101929066	0.173376	0.105576	1.87222	0.0663565	0.997906	-3.99641
499331874	499331874	11	64787	EPS8L2	EPS8-like 2	0.173289	0.566671	1.38506	0.171481	0.997906	-4.54666
499318946	499318946	5	1719	DHFR	dihydrofolate reductase	0.173023	2.54726	1.58006	0.119679	0.997906	-4.34397
499307418	499307418	1	100131107	LOC100131107	putative UPF0607 protein ENSP00000383783	0.172965	-0.434723	1.47316	0.146259	0.997906	-4.45807
499325999	499325999	8	6542	SLC7A2	solute carrier family 7 (cationic amino acid transporter, y+ system), member 2	0.172712	3.40387	1.51153	0.136228	0.997906	-4.41794
499304799	499304799	1	8764	TNFRSF14	tumor necrosis factor receptor superfamily, member 14	0.172674	2.15653	1.97291	0.0534081	0.997906	-3.865
499339101	499339101	14	105370499	LOC105370499	uncharacterized LOC105370499	-0.172662	-1.12239	-1.78252	0.0800404	0.997906	-4.10855
499325890	499325890	8	101929290	LOC101929290	uncharacterized LOC101929290	0.1726	0.39725	2.26186	0.0275735	0.997906	-3.45671
499304952	499304952	1	378708	APITD1	apoptosis-inducing, TAF9-like domain 1	-0.172594	1.42022	-2.01879	0.0482657	0.997906	-3.80321
499312715	499312715	2	105373926	LOC105373926	putative HERV-K_Xq28 provirus ancestral Pol protein	-0.172527	-0.404213	-1.96907	0.0538582	0.997906	-3.87011
499305060	499305060	1	494541	TBCAP2	tubulin folding cofactor A pseudogene 2	0.17252	0.673736	0.973172	0.334618	0.997906	-4.89305
499330519	499330519	10	143162	FRMPD2	FERM and PDZ domain containing 2	0.172399	2.41604	1.52775	0.132156	0.997906	-4.4007
499331297	499331297	10	90271	OLMALINC	long intergenic non-protein coding RNA 263	0.172381	3.33197	1.91655	0.0603609	0.997906	-3.93928
499306320	499306320	1	100420259	GDI2P2	GDP dissociation inhibitor 2 pseudogene 2	0.172348	1.96711	1.61669	0.111518	0.997906	-4.30322
499343258	499343258	16	644600	GEMIN8P2	gem (nuclear organelle) associated protein 8 pseudogene 2	-0.172324	0.0515364	-1.36017	0.179182	0.997906	-4.57079
499325171	499325171	7	100499191	LOC100499191	male-specific lethal 3 homolog (Drosophila) pseudogene	0.172312	-0.474261	2.01741	0.0484148	0.997906	-3.80509
499314283	499314283	3	56954	NIT2	nitrilase family, member 2	-0.172217	3.02182	-1.89771	0.0628497	0.997906	-3.96369
499327742	499327742	9	3499	IGHEP2	immunoglobulin heavy constant epsilon P2 (pseudogene)	-0.172165	-0.652017	-1.24725	0.217453	0.997906	-4.67516
499331088	499331088	10	101926887	LOC101926887	uncharacterized LOC101926887	0.17216	2.96391	1.94736	0.0564702	0.997906	-3.8989
499347614	499347614	19	105372276	LOC105372276	uncharacterized LOC105372276	-0.172085	0.0632242	-1.57212	0.121508	0.997906	-4.35268
499315714	499315714	3	102723589	LOC102723589	uncharacterized LOC102723589	0.17203	1.06643	1.65555	0.10336	0.997906	-4.2591
499352111	499352111	22	105372999	LOC105372999	uncharacterized LOC105372999	0.171861	2.19958	0.793108	0.431035	0.997906	-5.0081
499307092	499307092	1	101927452	LOC101927452	uncharacterized LOC101927452	-0.171766	0.498825	-1.47013	0.147077	0.997906	-4.46121
499312240	499312240	2	60491	NIF3L1	NIF3 NGG1 interacting factor 3-like 1 (S. cerevisiae)	-0.171745	2.91199	-3.13638	0.00271551	0.997906	-1.97491
499306500	499306500	1	100462880	TCEB1P19	transcription elongation factor B (SIII), polypeptide 1 pseudogene 19	-0.171727	1.72003	-1.38913	0.170247	0.997906	-4.54268
499336660	499336660	12	105370009	LOC105370009	uncharacterized LOC105370009	-0.171698	0.141751	-1.2024	0.234225	0.997906	-4.71428
499328368	499328368	9	100420787	CNTNAP3P1	contactin associated protein-like 3 pseudogene 1	-0.171645	0.0663394	-1.32266	0.19128	0.997906	-4.60639
499307302	499307302	1	8370	HIST2H4A	histone cluster 2, H4a	0.171636	3.85074	1.93964	0.0574243	0.997906	-3.90906
499307311	499307311	1	554313	HIST2H4B	histone cluster 2, H4b	0.171636	3.85074	1.93964	0.0574243	0.997906	-3.90906
499320808	499320808	6	11119	BTN3A1	butyrophilin, subfamily 3, member A1	-0.171603	2.18058	-1.59905	0.115389	0.997906	-4.32294
499334712	499334712	12	10635	RAD51AP1	RAD51 associated protein 1	0.171589	-0.454954	1.94729	0.0564787	0.997906	-3.89899
499312611	499312611	2	105373902	LOC105373902	uncharacterized LOC105373902	-0.171547	0.594555	-1.87682	0.0657128	0.997906	-3.99054
499304742	499304742	1	83756	TAS1R3	taste receptor, type 1, member 3	0.1715	-1.07854	1.40818	0.16456	0.997906	-4.5239
499342682	499342682	16	728741	NPIPB6	nuclear pore complex interacting protein family, member B6	-0.171469	1.2878	-1.85786	0.0684045	0.997906	-4.01468
499329230	499329230	9	105376240	LOC105376240	uncharacterized LOC105376240	0.171443	-0.756837	1.19563	0.236836	0.997906	-4.72006
499317521	499317521	4	10586	MAB21L2	mab-21-like 2 (C. elegans)	-0.17143	-0.0617152	-1.35444	0.180991	0.997906	-4.57629
499345572	499345572	17	100418865	KRT18P61	keratin 18 pseudogene 61	0.171419	-0.26043	1.40637	0.165093	0.997906	-4.52569
499306983	499306983	1	9398	CD101	CD101 molecule	0.170854	-1.71544	1.5507	0.126559	0.997906	-4.37601
499349105	499349105	19	100419844	LOC100419844	zinc finger protein 610 pseudogene	-0.170696	1.02336	-2.35786	0.0218686	0.997906	-3.31131
499313438	499313438	3	100128640	ACVR2B-AS1	ACVR2B antisense RNA 1	-0.170652	-0.226054	-1.80261	0.0767859	0.997906	-4.08384
499318777	499318777	5	2966	GTF2H2	general transcription factor IIH, polypeptide 2, 44kDa	0.170553	1.50802	0.785921	0.435199	0.997906	-5.01222
499346086	499346086	17	9123	SLC16A3	solute carrier family 16 (monocarboxylate transporter), member 3	0.170413	1.46095	0.791207	0.432134	0.997906	-5.00919
499345945	499345945	17	100131096	TNRC6C-AS1	TNRC6C antisense RNA 1	0.170161	2.23659	1.60609	0.113832	0.997906	-4.3151
499319206	499319206	5	100337646	CT45B1P	cancer/testis antigen family 45, member B1 pseudogene	0.170137	1.97752	1.49336	0.140909	0.997906	-4.43706
499341394	499341394	15	196996	GRAMD2	GRAM domain containing 2	0.170107	0.536915	1.22415	0.225978	0.997906	-4.69547
499336202	499336202	12	4254	KITLG	KIT ligand	0.170049	2.93453	1.4812	0.144112	0.997906	-4.44974
499348066	499348066	19	100128845	CDC42EP3P1	CDC42 effector protein (Rho GTPase binding) 3 pseudogene 1	-0.170014	0.103772	-1.44865	0.152965	0.997906	-4.48322
499328860	499328860	9	100310841	VDAC1P11	voltage-dependent anion channel 1 pseudogene 11	0.169958	-0.911553	1.47722	0.145172	0.997906	-4.45387
499312263	499312263	2	151254	ALS2CR11	amyotrophic lateral sclerosis 2 (juvenile) chromosome region, candidate 11	0.169919	0.764603	1.66697	0.101057	0.997906	-4.24596
499329659	499329659	9	138151	NACC2	NACC family member 2, BEN and BTB (POZ) domain containing	0.1699	4.36815	2.36303	0.0215937	0.997906	-3.30335
499308018	499308018	1	2329	FMO4	flavin containing monooxygenase 4	-0.169899	-0.0523169	-1.45104	0.1523	0.997906	-4.48078
499314775	499314775	3	339874	LOC339874	uncharacterized LOC339874	-0.169735	-0.0748458	-1.63404	0.107812	0.997906	-4.28363
499312062	499312062	2	401024	FSIP2	fibrous sheath interacting protein 2	-0.169363	0.625529	-1.64966	0.104564	0.997906	-4.26585
499339517	499339517	14	55640	FLVCR2	feline leukemia virus subgroup C cellular receptor family, member 2	0.169314	-0.144544	1.21878	0.227995	0.997906	-4.70015
499332553	499332553	11	105376616	LOC105376616	uncharacterized LOC105376616	-0.169238	0.680726	-1.9566	0.0553454	0.997906	-3.88668
499321342	499321342	6	2289	FKBP5	FK506 binding protein 5	0.168999	4.5551	1.23788	0.220882	0.997906	-4.68344
499336487	499336487	12	101929162	LOC101929162	uncharacterized LOC101929162	0.168945	-0.981049	1.37207	0.175467	0.997906	-4.5593
499350548	499350548	20	56937	PMEPA1	prostate transmembrane protein, androgen induced 1	0.168809	3.0239	1.46628	0.148117	0.997906	-4.46516
499342585	499342585	16	100420644	LOC100420644	cell division cycle associated 8 pseudogene	0.168739	2.08928	1.34678	0.18343	0.997906	-4.5836
499317434	499317434	4	645018	RPS2P20	ribosomal protein S2 pseudogene 20	0.168739	1.0848	1.06411	0.291807	0.997906	-4.8264
499334048	499334048	11	834	CASP1	caspase 1, apoptosis-related cysteine peptidase	0.168735	1.72397	1.03816	0.303618	0.997906	-4.846
499312955	499312955	2	285097	LOC285097	uncharacterized FLJ38379	0.168731	-0.415998	1.48808	0.142291	0.997906	-4.44257
499341159	499341159	15	100132644	LOC100132644	ribosomal protein L7a pseudogene	-0.168674	0.0366498	-1.47662	0.145332	0.997906	-4.45449
499345164	499345164	17	23591	FAM215A	family with sequence similarity 215, member A (non-protein coding)	-0.168531	1.20854	-1.07327	0.287716	0.997906	-4.81938
499351201	499351201	21	874	CBR3	carbonyl reductase 3	-0.168526	1.04707	-1.51638	0.135002	0.997906	-4.41281
499345760	499345760	17	3759	KCNJ2	potassium channel, inwardly rectifying subfamily J, member 2	0.168524	3.01402	1.47033	0.147022	0.997906	-4.46099
499337608	499337608	13	105370205	LOC105370205	uncharacterized LOC105370205	0.168459	-0.469947	1.55901	0.124581	0.997906	-4.367
499314854	499314854	3	80723	SLC35G2	solute carrier family 35, member G2	-0.168444	3.03133	-2.47648	0.0162893	0.997906	-3.12529
499332668	499332668	11	90139	TSPAN18	tetraspanin 18	-0.168431	2.90752	-0.950099	0.34611	0.997906	-4.90905
499351220	499351220	21	105372795	LOC105372795	uncharacterized LOC105372795	0.168413	1.03573	1.83795	0.0713317	0.997906	-4.03981
499305846	499305846	1	149473	CCDC24	coiled-coil domain containing 24	0.16833	1.30994	2.10203	0.040022	0.997906	-3.68813
499304669	499304669	1	105379213	LOC105379213	uncharacterized LOC105379213	-0.168318	-0.168699	-1.29109	0.201932	0.997906	-4.63563
499341118	499341118	15	283663	LINC00926	long intergenic non-protein coding RNA 926	0.168313	1.02579	2.68915	0.00939987	0.997906	-2.77503
499314747	499314747	3	23129	PLXND1	plexin D1	0.16815	2.50549	1.54699	0.127451	0.997906	-4.38003
499341230	499341230	15	283807	FBXL22	F-box and leucine-rich repeat protein 22	-0.168122	0.785125	-2.43088	0.0182613	0.997906	-3.19762
499311084	499311084	2	105373542	LOC105373542	uncharacterized LOC105373542	-0.168116	0.38176	-1.39824	0.167508	0.997906	-4.53373
499313760	499313760	3	3373	HYAL1	hyaluronoglucosaminidase 1	0.168084	0.632506	1.74873	0.0857705	0.997906	-4.14955
499336769	499336769	12	5027	P2RX7	purinergic receptor P2X, ligand-gated ion channel, 7	0.168082	3.97906	1.28147	0.205265	0.997906	-4.64441
499349808	499349808	20	92675	DTD1	D-tyrosyl-tRNA deacylase 1	-0.168077	3.93873	-2.1439	0.0363595	0.997906	-3.62882
499309585	499309585	2	4613	MYCN	v-myc avian myelocytomatosis viral oncogene neuroblastoma derived homolog	-0.167759	1.03827	-1.87266	0.0662956	0.997906	-3.99586
499308300	499308300	1	101929120	LINC01351	long intergenic non-protein coding RNA 1351	-0.16775	0.831834	-1.43684	0.156281	0.997906	-4.4952
499333367	499333367	11	9158	FIBP	fibroblast growth factor (acidic) intracellular binding protein	-0.167747	3.83976	-2.01228	0.048969	0.997906	-3.81205
499310637	499310637	2	400966	RGPD1	RANBP2-like and GRIP domain containing 1	-0.1675	0.724657	-1.12043	0.267272	0.997906	-4.7823
499333263	499333263	11	26472	PPP1R14B	protein phosphatase 1, regulatory (inhibitor) subunit 14B	0.167438	2.83848	2.00402	0.0498728	0.997906	-3.82323
499337261	499337261	13	2321	FLT1	fms-related tyrosine kinase 1	0.167427	4.37621	1.32739	0.189719	0.997906	-4.60194
499317286	499317286	4	100419353	LOC100419353	histone cluster 3, H3 pseudogene	0.167308	0.892315	1.63442	0.107733	0.997906	-4.28321
499308745	499308745	1	7399	USH2A	Usher syndrome 2A (autosomal recessive, mild)	-0.167203	-1.28028	-2.2213	0.0303559	0.997906	-3.51671
499342519	499342519	16	728276	CLEC19A	C-type lectin domain family 19, member A	-0.167182	-0.250769	-1.44456	0.154106	0.997906	-4.48737
499326384	499326384	8	105379394	LOC105379394	uncharacterized LOC105379394	0.167169	1.08834	1.77238	0.0817246	0.997906	-4.12092
499309275	499309275	1	100420880	LOC100420880	primase, DNA, polypeptide 1 (49kDa) pseudogene	0.16715	-0.959127	1.3967	0.167967	0.997906	-4.53524
499347928	499347928	19	100421695	BNIP3P10	BCL2/adenovirus E1B 19kDa interacting protein 3 pseudogene 10	-0.167056	0.707925	-1.38457	0.171631	0.997906	-4.54715
499342458	499342458	16	54820	NDE1	nudE neurodevelopment protein 1	0.167048	2.96913	1.42319	0.160182	0.997906	-4.50893
499304805	499304805	1	100287898	TTC34	tetratricopeptide repeat domain 34	0.167022	-0.704484	1.70555	0.0935865	0.997906	-4.20097
499345136	499345136	17	10230	NBR2	neighbor of BRCA1 gene 2 (non-protein coding)	0.166922	0.757659	1.49248	0.141138	0.997906	-4.43798
499333275	499333275	11	283234	CCDC88B	coiled-coil domain containing 88B	0.166787	0.873374	1.68836	0.0968564	0.997906	-4.22112
499321473	499321473	6	29964	PRICKLE4	prickle homolog 4 (Drosophila)	0.16677	1.46267	2.00779	0.0494581	0.997906	-3.81813
499336521	499336521	12	32	ACACB	acetyl-CoA carboxylase beta	0.166757	2.76764	1.87304	0.0662422	0.997906	-3.99537
499323608	499323608	7	9844	ELMO1	engulfment and cell motility 1	0.166727	4.57533	2.01404	0.0487776	0.997906	-3.80966
499309894	499309894	2	105374462	LOC105374462	uncharacterized LOC105374462	-0.166644	0.747991	-1.17574	0.244631	0.997906	-4.73689
499331704	499331704	10	8038	ADAM12	ADAM metallopeptidase domain 12	0.166615	0.12379	1.79929	0.0773158	0.997906	-4.08794
499344067	499344067	17	54739	XAF1	XIAP associated factor 1	-0.166227	3.95721	-1.70125	0.0943962	0.997906	-4.20603
499307233	499307233	1	51463	GPR89B	G protein-coupled receptor 89B	-0.166191	3.03043	-2.36989	0.0212333	0.997906	-3.29276
499305900	499305900	1	149483	CCDC17	coiled-coil domain containing 17	0.166184	-0.613009	1.53548	0.130251	0.997906	-4.39243
499306277	499306277	1	100420253	CTBP2P8	C-terminal binding protein 2 pseudogene 8	0.166162	0.602399	1.44174	0.154899	0.997906	-4.49024
499347837	499347837	19	23149	FCHO1	FCH domain only 1	0.166043	2.47847	1.8701	0.0666562	0.997906	-3.99912
499349409	499349409	19	57343	ZNF304	zinc finger protein 304	-0.166005	2.22815	-2.41323	0.0190806	0.997906	-3.22534
499329201	499329201	9	80709	AKNA	AT-hook transcription factor	0.165983	2.06878	1.83001	0.072528	0.997906	-4.04977
499324758	499324758	7	11062	DUS4L	dihydrouridine synthase 4-like (S. cerevisiae)	-0.165963	1.13157	-2.02056	0.048077	0.997906	-3.80081
499314558	499314558	3	55840	EAF2	ELL associated factor 2	0.165824	2.2766	2.54105	0.0138251	0.997906	-3.02117
499341682	499341682	15	388152	GOLGA2P7	golgin A2 pseudogene 7	0.165759	1.5601	1.68438	0.0976282	0.997906	-4.22577
499341375	499341375	15	56906	THAP10	THAP domain containing 10	-0.165718	1.05267	-2.33354	0.0232044	0.997906	-3.34859
499323760	499323760	7	285958	SNHG15	small nucleolar RNA host gene 15 (non-protein coding)	-0.165717	2.25338	-1.51754	0.13471	0.997906	-4.41158
499329146	499329146	9	22949	PTGR1	prostaglandin reductase 1	-0.165579	4.24339	-2.05779	0.0442367	0.997906	-3.74977
499351199	499351199	21	100506428	CBR3-AS1	CBR3 antisense RNA 1	0.165467	-0.0587091	1.21291	0.230214	0.997906	-4.70523
499339390	499339390	14	64093	SMOC1	SPARC related modular calcium binding 1	0.165424	3.49252	1.65526	0.10342	0.997906	-4.25944
499307159	499307159	1	101060170	LOC101060170	uncharacterized LOC101060170	-0.16538	-0.316126	-0.845788	0.40124	0.997906	-4.97679
499352384	499352384	22	1564	CYP2D7	cytochrome P450, family 2, subfamily D, polypeptide 7 (gene/pseudogene)	0.165371	0.136989	1.28007	0.205754	0.997906	-4.64569
499342737	499342737	16	101928556	LOC101928556	uncharacterized LOC101928556	-0.165141	2.66257	-1.26136	0.212366	0.997906	-4.66258
499352510	499352510	22	642757	TBC1D22A-AS1	TBC1D22A antisense RNA 1	-0.164994	1.37675	-2.65293	0.0103424	0.997906	-2.83614
499315370	499315370	3	27094	KCNMB3	potassium channel subfamily M regulatory beta subunit 3	0.16494	0.41667	1.68839	0.0968518	0.997906	-4.22109
499348623	499348623	19	7673	ZNF222	zinc finger protein 222	-0.164907	1.41506	-2.84037	0.00625507	0.997906	-2.51365
499352487	499352487	22	100271722	LINC00899	long intergenic non-protein coding RNA 899	-0.164891	-0.114761	-1.5381	0.129608	0.997906	-4.38961
499348751	499348751	19	100506012	PPP5D1	PPP5 tetratricopeptide repeat domain containing 1	-0.164881	1.06043	-2.25598	0.0279622	0.997906	-3.46546
499312960	499312960	2	105373981	LOC105373981	uncharacterized LOC105373981	0.164788	1.205	2.12021	0.0383946	0.997906	-3.6625
499330703	499330703	10	105378341	LOC105378341	uncharacterized LOC105378341	-0.164657	0.11933	-1.80017	0.077176	0.997906	-4.08686
499350146	499350146	20	140711	TLDC2	TBC/LysM-associated domain containing 2	0.164618	2.63285	1.61932	0.11095	0.997906	-4.30027
499313574	499313574	3	100419392	RPL12P44	ribosomal protein L12 pseudogene 44	-0.1646	0.717963	-1.89503	0.0632117	0.997906	-3.96716
499309972	499309972	2	91461	PKDCC	protein kinase domain containing, cytoplasmic	0.164599	1.64484	1.33598	0.186913	0.997906	-4.59385
499317231	499317231	4	4085	MAD2L1	MAD2 mitotic arrest deficient-like 1 (yeast)	-0.164584	1.19741	-1.42505	0.159645	0.997906	-4.50707
499341872	499341872	15	100124334	LOC100124334	Y box binding protein 2 pseudogene	0.164502	0.333348	1.14022	0.259008	0.997906	-4.76629
499314882	499314882	3	100128589	GAPDHP39	glyceraldehyde 3 phosphate dehydrogenase pseudogene 39	-0.164366	0.0562226	-1.39905	0.167267	0.997906	-4.53293
499327741	499327741	9	100129107	TCF3P1	transcription factor 3 pseudogene 1	0.164333	-1.29575	1.29453	0.200752	0.997906	-4.63248
499339776	499339776	14	79789	CLMN	calmin (calponin-like, transmembrane)	0.164311	4.10311	1.79286	0.0783508	0.997906	-4.09586
499304814	499304814	1	63976	PRDM16	PR domain containing 16	0.164023	0.660733	1.47382	0.146083	0.997906	-4.45739
499313761	499313761	3	8692	HYAL2	hyaluronoglucosaminidase 2	0.164013	2.5205	1.13729	0.260217	0.997906	-4.76867
499340765	499340765	15	4212	MEIS2	Meis homeobox 2	0.163988	2.30045	1.62493	0.109747	0.997906	-4.29395
499329444	499329444	9	51117	COQ4	coenzyme Q4	-0.163951	2.39418	-1.80167	0.0769364	0.997906	-4.08501
499337262	499337262	13	105370134	LOC105370134	uncharacterized LOC105370134	0.163914	-0.24173	1.08911	0.28073	0.997906	-4.80709
499304671	499304671	1	729737	LOC729737	uncharacterized LOC729737	0.163883	0.38559	1.5657	0.123006	0.997906	-4.35971
499308765	499308765	1	100130251	NXNP1	nucleoredoxin pseudogene 1	-0.163744	0.361852	-1.8665	0.0671662	0.997906	-4.0037
499326029	499326029	8	102724881	LOC102724881	uncharacterized LOC102724881	0.163657	0.368767	1.59746	0.115743	0.997906	-4.32471
499342125	499342125	16	101929480	LOC101929480	uncharacterized LOC101929480	0.163646	0.718813	2.07602	0.0424559	0.997906	-3.72451
499309693	499309693	2	653140	FAM228A	family with sequence similarity 228, member A	-0.1634	0.162005	-1.27725	0.206739	0.997906	-4.64824
499333988	499333988	11	83935	TMEM133	transmembrane protein 133	-0.163371	1.16659	-1.94022	0.057352	0.997906	-3.9083
499329985	499329985	10	105376417	LOC105376417	uncharacterized LOC105376417	-0.163267	1.34975	-1.16118	0.250455	0.997906	-4.74905
499331399	499331399	10	80217	CFAP43	cilia and flagella associated protein 43	0.163164	2.38162	1.22667	0.225036	0.997906	-4.69327
499328598	499328598	9	9630	GNA14	guanine nucleotide binding protein (G protein), alpha 14	-0.163157	2.16362	-1.57735	0.1203	0.997906	-4.34695
499324179	499324179	7	260294	NSUN5P2	NOP2/Sun domain family, member 5 pseudogene 2	0.163113	1.36523	2.33177	0.0233044	0.997906	-3.35129
499318784	499318784	5	105379016	LOC105379016	uncharacterized LOC105379016	0.163058	2.73275	1.80214	0.0768615	0.997906	-4.08443
499352192	499352192	22	11020	IFT27	intraflagellar transport 27	-0.163022	3.12043	-2.58585	0.0123194	0.997906	-2.94777
499309702	499309702	2	105369164	LOC105369164	uncharacterized LOC105369164	0.163005	0.561603	1.48591	0.142865	0.997906	-4.44484
499322871	499322871	6	39	ACAT2	acetyl-CoA acetyltransferase 2	-0.162925	3.52114	-1.22453	0.225836	0.997906	-4.69514
499324420	499324420	7	401387	LRRD1	leucine-rich repeats and death domain containing 1	-0.162886	-1.48295	-1.6642	0.101613	0.997906	-4.24916
499346311	499346311	18	497259	C18orf61	uncharacterized LOC497259	0.162867	0.179807	1.90696	0.0616173	0.997906	-3.95173
499342771	499342771	16	101928595	LOC101928595	uncharacterized LOC101928595	-0.162854	0.611006	-2.12872	0.0376521	0.997906	-3.65043
499349745	499349745	20	79133	NDUFAF5	NADH dehydrogenase (ubiquinone) complex I, assembly factor 5	-0.162832	3.09205	-2.23627	0.0293013	0.997906	-3.49466
499347679	499347679	19	79173	C19orf57	chromosome 19 open reading frame 57	0.162822	-0.184675	1.64317	0.105905	0.997906	-4.27326
499308948	499308948	1	128308	MRPL55	mitochondrial ribosomal protein L55	-0.16248	3.3166	-2.0212	0.0480082	0.997906	-3.79993
499348052	499348052	19	388523	ZNF728	zinc finger protein 728	-0.162452	1.21906	-1.33008	0.188839	0.997906	-4.59942
499347648	499347648	19	729389	RPS6P25	ribosomal protein S6 pseudogene 25	0.16242	0.607309	1.63088	0.10848	0.997906	-4.28721
499349760	499349760	20	170540	PPIAP17	peptidylprolyl isomerase A (cyclophilin A) pseudogene 17	0.162401	1.14475	2.20607	0.0314634	0.997906	-3.53903
499307804	499307804	1	126823	KLHDC9	kelch domain containing 9	-0.162326	1.8711	-1.8282	0.0728028	0.997906	-4.05203
499321425	499321425	6	23500	DAAM2	dishevelled associated activator of morphogenesis 2	0.162324	5.61635	1.82049	0.0739851	0.997906	-4.06166
499327996	499327996	9	101060445	LOC101060445	uncharacterized LOC101060445	-0.162205	0.381712	-2.44199	0.0177621	0.997906	-3.18009
499335259	499335259	12	100422622	LOC100422622	TAF10 RNA polymerase II, TATA box binding protein (TBP)-associated factor, 30kDa pseudogene	0.162145	1.48789	2.0576	0.0442558	0.997906	-3.75003
499320228	499320228	5	79930	DOK3	docking protein 3	0.162037	0.387698	1.31118	0.195104	0.997906	-4.6171
499348892	499348892	19	8463	TEAD2	TEA domain family member 2	0.161857	0.812781	1.36563	0.177469	0.997906	-4.56553
499305304	499305304	1	3155	HMGCL	3-hydroxymethyl-3-methylglutaryl-CoA lyase	-0.161855	2.61252	-1.75788	0.0841868	0.997906	-4.13852
499343855	499343855	17	105371477	LOC105371477	uncharacterized LOC105371477	-0.161795	0.450872	-1.6571	0.103046	0.997906	-4.25733
499324556	499324556	7	1577	CYP3A5	cytochrome P450, family 3, subfamily A, polypeptide 5	0.16179	0.643663	2.3151	0.0242647	0.997906	-3.37665
499305256	499305256	1	29092	LINC00339	long intergenic non-protein coding RNA 339	-0.161741	1.77527	-1.78548	0.0795534	0.997906	-4.10492
499342279	499342279	16	100507501	LINC01569	long intergenic non-protein coding RNA 1569	-0.161431	-0.0933425	-1.97678	0.0529572	0.997906	-3.85984
499330886	499330886	10	101929286	KCNMA1-AS3	KCNMA1 antisense RNA 3	0.161195	0.532932	1.70686	0.0933419	0.997906	-4.19943
499349239	499349239	19	102724273	LOC102724273	uncharacterized LOC102724273	0.161081	-0.374153	1.12607	0.2649	0.997906	-4.77777
499335125	499335125	12	53919	SLCO1C1	solute carrier organic anion transporter family, member 1C1	0.160975	3.25536	1.50725	0.137321	0.997906	-4.42247
499345103	499345103	17	79990	PLEKHH3	pleckstrin homology domain containing, family H (with MyTH4 domain) member 3	0.160945	0.405346	1.84024	0.0709902	0.997906	-4.03694
499348119	499348119	19	105372352	LOC105372352	uncharacterized LOC105372352	-0.160922	0.376906	-1.2944	0.200796	0.997906	-4.6326
499317442	499317442	4	105377459	LOC105377459	uncharacterized LOC105377459	0.1609	0.635881	1.56754	0.122575	0.997906	-4.3577
499322395	499322395	6	643623	LOC643623	uncharacterized LOC643623	-0.160856	0.49123	-2.04166	0.045867	0.997906	-3.77198
499332745	499332745	11	55709	KBTBD4	kelch repeat and BTB (POZ) domain containing 4	-0.160851	2.55266	-2.83872	0.00628335	0.997906	-2.51656
499316389	499316389	4	100132617	SNX18P23	sorting nexin 18 pseudogene 23	0.160741	2.0767	1.95525	0.0555088	0.997906	-3.88847
499350007	499350007	20	164395	TTLL9	tubulin tyrosine ligase-like family member 9	0.160691	2.05538	1.9761	0.0530359	0.997906	-3.86074
499338834	499338834	14	101927124	LOC101927124	uncharacterized LOC101927124	0.160606	0.297027	1.6055	0.113961	0.997906	-4.31576
499342576	499342576	16	10261	IGSF6	immunoglobulin superfamily, member 6	-0.160598	1.65795	-1.33402	0.187551	0.997906	-4.5957
499340618	499340618	15	100132204	DNM1P29	DNM1 pseudogene 29	-0.160554	-0.111794	-1.49223	0.141205	0.997906	-4.43825
499320855	499320855	6	105375001	LOC105375001	uncharacterized LOC105375001	0.160547	-0.653412	1.3619	0.178637	0.997906	-4.56913
499352417	499352417	22	706	TSPO	translocator protein (18kDa)	0.160529	2.58009	1.17118	0.246443	0.997906	-4.74071
499349612	499349612	20	1059	CENPB	centromere protein B, 80kDa	0.160514	3.96194	2.02767	0.0473217	0.997906	-3.79112
499335845	499335845	12	105369783	LOC105369783	uncharacterized LOC105369783	0.160453	1.75288	2.54018	0.0138558	0.997906	-3.02258
499328657	499328657	9	105376114	LOC105376114	histone-lysine N-methyltransferase SETMAR-like	-0.160398	1.89351	-2.11597	0.0387692	0.997906	-3.6685
499322796	499322796	6	154043	CNKSR3	CNKSR family member 3	0.160396	2.03457	1.679	0.0986769	0.997906	-4.23203
499329897	499329897	10	3601	IL15RA	interleukin 15 receptor, alpha	0.160381	-0.253217	1.08143	0.2841	0.997906	-4.81307
499345725	499345725	17	22901	ARSG	arylsulfatase G	-0.160295	1.43074	-1.84694	0.0699973	0.997906	-4.0285
499330281	499330281	10	105376486	LOC105376486	uncharacterized LOC105376486	-0.160262	-0.523492	-0.954368	0.343965	0.997906	-4.90612
499315234	499315234	3	151790	WDR49	WD repeat domain 49	0.160211	2.93344	2.0515	0.044866	0.997906	-3.75844
499314615	499314615	3	84561	SLC12A8	solute carrier family 12, member 8	-0.160199	1.95889	-1.66482	0.101488	0.997906	-4.24844
499330038	499330038	10	221060	C10orf111	chromosome 10 open reading frame 111	0.160144	-0.194639	1.31084	0.195219	0.997906	-4.61742
499353696	499353696	X	643605	LOC643605	CTD (carboxy-terminal domain, RNA polymerase II, polypeptide A) small phosphatase like 2 pseudogene	-0.160039	0.16984	-1.47096	0.146851	0.997906	-4.46034
499348277	499348277	19	148137	PROSER3	proline and serine rich 3	0.160018	0.597142	1.57244	0.121435	0.997906	-4.35234
499310789	499310789	2	101926946	LOC101926946	101926946	-0.160005	2.12308	-2.07741	0.0423221	0.997906	-3.72256
499323120	499323120	7	4521	NUDT1	nudix (nucleoside diphosphate linked moiety X)-type motif 1	-0.159963	2.05686	-1.80766	0.0759867	0.997906	-4.0776
499348393	499348393	19	643669	CCER2	coiled-coil glutamate-rich protein 2	-0.159961	-1.04113	-1.08848	0.281006	0.997906	-4.80758
499324333	499324333	7	10512	SEMA3C	sema domain, immunoglobulin domain (Ig), short basic domain, secreted, (semaphorin) 3C	0.15968	2.87393	0.661726	0.510838	0.997906	-5.07764
499325002	499325002	7	3663	IRF5	interferon regulatory factor 5	0.159665	1.09747	1.54185	0.128694	0.997906	-4.38557
499315383	499315383	3	105374239	LOC105374239	uncharacterized LOC105374239	0.159594	3.24768	1.89584	0.0631027	0.997906	-3.96612
499325093	499325093	7	105375515	LOC105375515	uncharacterized LOC105375515	-0.159549	0.0042794	-1.64308	0.105922	0.997906	-4.27336
499317423	499317423	4	3600	IL15	interleukin 15	0.159534	0.124913	1.62431	0.109879	0.997906	-4.29465
499329134	499329134	9	79987	SVEP1	sushi, von Willebrand factor type A, EGF and pentraxin domain containing 1	-0.15942	0.938202	-1.73429	0.0883225	0.997906	-4.16688
499322207	499322207	6	64780	MICAL1	microtubule associated monooxygenase, calponin and LIM domain containing 1	0.159393	2.19912	2.43314	0.0181588	0.997906	-3.19406
499331145	499331145	10	3832	KIF11	kinesin family member 11	-0.159354	-0.482543	-2.02884	0.0471992	0.997906	-3.78953
499330622	499330622	10	220965	FAM13C	family with sequence similarity 13, member C	0.159241	3.39401	1.81712	0.0745058	0.997906	-4.06586
499323101	499323101	7	202915	TMEM184A	transmembrane protein 184A	0.15916	-1.70176	1.99171	0.0512471	0.997906	-3.83983
499324146	499324146	7	5382	PMS2P4	postmeiotic segregation increased 2 pseudogene 4	-0.159137	2.82967	-1.77291	0.0816366	0.997906	-4.12028
499312350	499312350	2	130752	MDH1B	malate dehydrogenase 1B, NAD (soluble)	-0.159107	1.58143	-1.25629	0.214184	0.997906	-4.66711
499349963	499349963	20	105372587	LOC105372587	uncharacterized LOC105372587	0.159016	1.19576	1.68593	0.097327	0.997906	-4.22396
499344021	499344021	17	10749	KIF1C	kinesin family member 1C	0.15895	5.10079	1.49088	0.141559	0.997906	-4.43966
499324750	499324750	7	5294	PIK3CG	phosphatidylinositol-4,5-bisphosphate 3-kinase, catalytic subunit gamma	0.158879	0.527662	1.20871	0.231811	0.997906	-4.70886
499340709	499340709	15	440270	GOLGA8B	golgin A8 family, member B	-0.158873	4.25901	-1.13099	0.262838	0.997906	-4.77379
499346038	499346038	17	57597	BAHCC1	BAH domain and coiled-coil containing 1	0.158854	1.06843	1.99204	0.05121	0.997906	-3.83939
499331996	499331996	11	391	RHOG	ras homolog family member G	0.158772	2.93755	1.67084	0.100286	0.997906	-4.24148
499347210	499347210	19	126295	ZNF57	zinc finger protein 57	-0.158673	1.12023	-2.28436	0.0261292	0.997906	-3.42305
499304715	499304715	1	375790	AGRN	agrin	0.158664	1.51742	1.54671	0.127519	0.997906	-4.38033
499329392	499329392	9	23452	ANGPTL2	angiopoietin-like 2	0.158599	2.04194	1.99323	0.0510752	0.997906	-3.83778
499335228	499335228	12	100506606	LOC100506606	uncharacterized LOC100506606	-0.158516	0.310637	-1.75421	0.0848192	0.997906	-4.14295
499336368	499336368	12	55592	GOLGA2P5	golgin A2 pseudogene 5	0.158487	1.61509	1.39232	0.169285	0.997906	-4.53956
499334497	499334497	11	29118	DDX25	DEAD (Asp-Glu-Ala-Asp) box helicase 25	-0.158442	3.16314	-1.98119	0.0524464	0.997906	-3.85393
499313901	499313901	3	105377102	LOC105377102	uncharacterized LOC105377102	0.158437	0.61571	1.06923	0.289514	0.997906	-4.82248
499314285	499314285	3	348801	LNP1	leukemia NUP98 fusion partner 1	-0.158393	1.38646	-1.85309	0.0690966	0.997906	-4.02073
499317316	499317316	4	391697	ZSWIM5P3	zinc finger, SWIM-type containing 5 pseudogene 3	-0.158379	-0.82977	-1.68091	0.0983032	0.997906	-4.22981
499336748	499336748	12	51367	POP5	processing of precursor 5, ribonuclease P/MRP subunit (S. cerevisiae)	-0.158336	2.71506	-2.30028	0.0251481	0.997906	-3.39907
499347234	499347234	19	10362	HMG20B	high mobility group 20B	0.158334	2.21232	1.93131	0.0584691	0.997906	-3.92
499320219	499320219	5	10636	RGS14	regulator of G-protein signaling 14	0.15821	3.92179	0.872817	0.386459	0.997906	-4.95996
499349243	499349243	19	79042	TSEN34	TSEN34 tRNA splicing endonuclease subunit	-0.158121	2.59155	-1.98833	0.0516303	0.997906	-3.84437
499352824	499352824	X	23597	ACOT9	acyl-CoA thioesterase 9	-0.157976	2.57634	-2.48958	0.0157595	0.997906	-3.10433
499343552	499343552	16	101928203	LOC101928203	uncharacterized LOC101928203	-0.157936	-1.82162	-1.20177	0.234467	0.997906	-4.71482
499334400	499334400	11	449645	SF3A3P2	splicing factor 3a, subunit 3 pseudogene 2	-0.157894	0.787886	-1.9026	0.0621961	0.997906	-3.95738
499314115	499314115	3	401074	LINC00960	long intergenic non-protein coding RNA 960	0.157886	-0.215136	1.20014	0.235097	0.997906	-4.71622
499332569	499332569	11	4005	LMO2	LIM domain only 2 (rhombotin-like 1)	-0.157762	3.91763	-1.6691	0.100633	0.997906	-4.2435
499330312	499330312	10	8325	FZD8	frizzled class receptor 8	0.15775	0.641611	1.51709	0.134823	0.997906	-4.41205
499333700	499333700	11	2615	LRRC32	leucine rich repeat containing 32	0.157747	1.36154	1.17396	0.245337	0.997906	-4.73839
499340729	499340729	15	89978	DPH6	diphthamine biosynthesis 6	-0.157702	2.26914	-1.16282	0.249794	0.997906	-4.74769
499305644	499305644	1	1441	CSF3R	colony stimulating factor 3 receptor (granulocyte)	0.157694	1.3389	1.05471	0.29605	0.997906	-4.83356
499353219	499353219	X	100631242	LOC100631242	zinc finger protein 852 pseudogene	-0.15768	0.951769	-1.40836	0.164505	0.997906	-4.52372
499347832	499347832	19	79709	COLGALT1	collagen beta(1-O)galactosyltransferase 1	0.157602	2.9221	1.93146	0.0584505	0.997906	-3.9198
499322566	499322566	6	101929744	LOC101929744	101929744	0.157565	1.5644	1.45975	0.1499	0.997906	-4.47188
499307716	499307716	1	4332	MNDA	myeloid cell nuclear differentiation antigen	-0.157523	1.2045	-1.11252	0.270627	0.997906	-4.78862
499338178	499338178	13	79070	KDELC1	KDEL (Lys-Asp-Glu-Leu) containing 1	0.157488	0.76119	1.70895	0.0929517	0.997906	-4.19697
499337667	499337667	13	26586	CKAP2	cytoskeleton associated protein 2	-0.157484	2.47266	-2.45411	0.0172314	0.997906	-3.1609
499346512	499346512	18	1830	DSG3	desmoglein 3	-0.157482	-1.44014	-2.01019	0.0491962	0.997906	-3.81489
499307415	499307415	1	6282	S100A11	S100 calcium binding protein A11	0.157328	3.24025	1.21818	0.228219	0.997906	-4.70066
499318795	499318795	5	105379028	LOC105379028	uncharacterized LOC105379028	0.157313	0.406921	1.68556	0.0973991	0.997906	-4.2244
499306760	499306760	1	113802	HENMT1	HEN1 methyltransferase homolog 1 (Arabidopsis)	-0.157269	2.06875	-1.70313	0.0940409	0.997906	-4.20382
499321699	499321699	6	55227	LRRC1	leucine rich repeat containing 1	0.157266	2.4669	1.67695	0.0990789	0.997906	-4.2344
499319417	499319417	5	100144494	KDELC1P1	KDEL (Lys-Asp-Glu-Leu) containing 1 pseudogene 1	0.157202	0.307234	1.29647	0.200086	0.997906	-4.63069
499347996	499347996	19	100422298	LOC100422298	iron-sulfur cluster assembly 1 homolog (S. cerevisiae) pseudogene	-0.157195	1.43786	-1.76591	0.0828166	0.997906	-4.1288
499314671	499314671	3	100421090	RCC2P4	regulator of chromosome condensation 2 pseudogene 4	-0.157114	0.170526	-1.18665	0.240332	0.997906	-4.7277
499338777	499338777	14	102725045	LOC102725045	uncharacterized LOC102725045	-0.157028	-0.728149	-1.61544	0.111789	0.997906	-4.30463
499335043	499335043	12	79887	PLBD1	phospholipase B domain containing 1	0.156961	0.401341	1.26501	0.211064	0.997906	-4.6593
499345419	499345419	17	10140	TOB1	transducer of ERBB2, 1	-0.156944	3.85782	-2.45512	0.0171879	0.997906	-3.1593
499328077	499328077	9	11258	DCTN3	dynactin 3 (p22)	-0.15693	4.41491	-2.48651	0.0158821	0.997906	-3.10924
499317662	499317662	4	646954	YWHAQP4	YWHAQ pseudogene 4	0.156789	0.500638	1.19493	0.237108	0.997906	-4.72066
499331051	499331051	10	142913	CFL1P1	cofilin 1 (non-muscle) pseudogene 1	0.156779	-0.636601	1.3747	0.174654	0.997906	-4.55676
499345873	499345873	17	85302	FBF1	Fas (TNFRSF6) binding factor 1	0.156617	1.55777	2.29033	0.0257576	0.997906	-3.41408
499314907	499314907	3	101927808	CLSTN2-AS1	CLSTN2 antisense RNA 1	-0.156596	0.695536	-1.08704	0.281636	0.997906	-4.80871
499339559	499339559	14	122945	NOXRED1	NADP-dependent oxidoreductase domain containing 1	0.156523	0.172975	1.77851	0.0807032	0.997906	-4.11345
499318886	499318886	5	728723	ZBED3-AS1	ZBED3 antisense RNA 1	0.156496	0.922621	1.26622	0.210632	0.997906	-4.65821
499350512	499350512	20	6790	AURKA	aurora kinase A	0.156486	0.245087	1.32422	0.190765	0.997906	-4.60492
499320483	499320483	6	9450	LY86	lymphocyte antigen 86	-0.156446	2.27534	-1.02372	0.310332	0.997906	-4.8567
499348286	499348286	19	7305	TYROBP	TYRO protein tyrosine kinase binding protein	0.156444	3.46417	1.25161	0.215871	0.997906	-4.67128
499309952	499309952	2	130733	TMEM178A	transmembrane protein 178A	-0.156412	4.97071	-2.16471	0.0346512	0.997906	-3.599
499314437	499314437	3	105374046	LOC105374046	uncharacterized LOC105374046	0.15626	0.808057	1.705	0.093691	0.997906	-4.20163
499314567	499314567	3	26355	FAM162A	family with sequence similarity 162, member A	-0.15619	4.73937	-1.90038	0.0624921	0.997906	-3.96025
499349746	499349746	20	105372540	LOC105372540	uncharacterized LOC105372540	-0.156174	0.128089	-1.68592	0.0973296	0.997906	-4.22398
499343630	499343630	16	105371373	LOC105371373	uncharacterized LOC105371373	0.156104	1.17555	1.61243	0.112443	0.997906	-4.30801
499318004	499318004	5	6550	SLC9A3	solute carrier family 9, subfamily A (NHE3, cation proton antiporter 3), member 3	0.156045	0.338726	1.45427	0.151407	0.997906	-4.47749
499335056	499335056	12	397	ARHGDIB	Rho GDP dissociation inhibitor (GDI) beta	0.156021	3.78507	1.4316	0.157768	0.997906	-4.50048
499335841	499335841	12	10102	TSFM	Ts translation elongation factor, mitochondrial	-0.155904	3.32471	-2.61392	0.0114536	0.997906	-2.90131
499311275	499311275	2	105373582	LOC105373582	uncharacterized LOC105373582	-0.155903	-0.505933	-1.5805	0.119578	0.997906	-4.34348
499321534	499321534	6	9587	MAD2L1BP	MAD2L1 binding protein	-0.155739	2.54638	-2.01916	0.0482268	0.997906	-3.80271
499305122	499305122	1	55672	NBPF1	neuroblastoma breakpoint family, member 1	0.155674	3.28549	1.66423	0.101605	0.997906	-4.24911
499329811	499329811	10	105	ADARB2	adenosine deaminase, RNA-specific, B2 (non-functional)	0.155666	2.36665	1.44919	0.152814	0.997906	-4.48267
499350769	499350769	21	105379494	LOC105379494	uncharacterized LOC105379494	0.155536	-0.705238	1.26001	0.212847	0.997906	-4.66378
499344652	499344652	17	100421100	LOC100421100	RNA terminal phosphate cyclase-like 1 pseudogene	0.155466	1.10268	1.71463	0.0918966	0.997906	-4.19026
499329804	499329804	10	91734	IDI2	isopentenyl-diphosphate delta isomerase 2	-0.15546	0.427658	-1.54254	0.128527	0.997906	-4.38483
499312459	499312459	2	55825	PECR	peroxisomal trans-2-enoyl-CoA reductase	0.155458	1.83967	1.8468	0.0700172	0.997906	-4.02867
499353071	499353071	X	7712	ZNF157	zinc finger protein 157	-0.15544	0.227031	-1.94161	0.0571788	0.997906	-3.90647
499326133	499326133	8	80005	DOCK5	dedicator of cytokinesis 5	0.155288	3.9702	1.45684	0.150699	0.997906	-4.47486
499305878	499305878	1	8891	EIF2B3	eukaryotic translation initiation factor 2B, subunit 3 gamma, 58kDa	-0.15528	3.23524	-2.27049	0.0270113	0.997906	-3.44383
499307364	499307364	1	55793	FAM63A	family with sequence similarity 63, member A	0.155148	3.01556	1.75448	0.0847733	0.997906	-4.14263
499334785	499334785	12	84727	SPSB2	splA/ryanodine receptor domain and SOCS box containing 2	0.155043	0.804478	1.46909	0.147356	0.997906	-4.46227
499306024	499306024	1	112970	KTI12	KTI12 homolog, chromatin associated (S. cerevisiae)	-0.154989	0.995158	-1.75367	0.0849132	0.997906	-4.14361
499315705	499315705	3	100507057	MFI2-AS1	MFI2 antisense RNA 1	0.154972	1.24733	1.54284	0.128454	0.997906	-4.3845
499331310	499331310	10	84445	LZTS2	leucine zipper, putative tumor suppressor 2	0.15491	3.04062	1.65987	0.102485	0.997906	-4.25414
499346290	499346290	18	100130329	LOC100130329	solute carrier family 41 (magnesium transporter), member 2 pseudogene	0.154867	-1.88759	1.681	0.0982852	0.997906	-4.2297
499304967	499304967	1	10218	ANGPTL7	angiopoietin-like 7	0.15486	-0.448948	1.59384	0.116554	0.997906	-4.32874
499333329	499333329	11	10435	CDC42EP2	CDC42 effector protein (Rho GTPase binding) 2	0.154742	2.31681	1.48877	0.14211	0.997906	-4.44186
499321137	499321137	6	4049	LTA	lymphotoxin alpha	-0.154727	-1.27398	-1.17386	0.245377	0.997906	-4.73847
499312692	499312692	2	11262	SP140	SP140 nuclear body protein	-0.154567	-0.0845177	-1.30631	0.196743	0.997906	-4.62161
499324241	499324241	7	441259	LOC441259	postmeiotic segregation increased 2 pseudogene	-0.154393	0.579001	-1.55036	0.126641	0.997906	-4.37639
499330989	499330989	10	92211	CDHR1	cadherin-related family member 1	0.154376	1.25837	1.16777	0.247805	0.997906	-4.74356
499316316	499316316	4	100133310	HMGB1P28	high mobility group box 1 pseudogene 28	0.15432	1.14522	2.70595	0.00898992	0.997906	-2.74648
499315797	499315797	4	152877	FAM53A	family with sequence similarity 53, member A	0.154155	-0.612282	1.79667	0.077737	0.997906	-4.09118
499322137	499322137	6	11149	BVES	blood vessel epicardial substance	0.154129	1.33554	1.5918	0.117013	0.997906	-4.331
499345185	499345185	17	6521	SLC4A1	solute carrier family 4 (anion exchanger), member 1 (Diego blood group)	0.154122	-0.905077	1.74762	0.0859646	0.997906	-4.15089
499317335	499317335	4	101927305	LOC101927305	uncharacterized LOC101927305	-0.154119	1.0768	-0.92157	0.360673	0.997906	-4.92833
499352560	499352560	22	83933	HDAC10	histone deacetylase 10	0.154018	1.04696	1.73673	0.087887	0.997906	-4.16396
499349946	499349946	20	100134868	LOC100134868	uncharacterized LOC100134868	-0.153879	2.02998	-1.75586	0.0845341	0.997906	-4.14096
499348647	499348647	19	56971	CEACAM19	carcinoembryonic antigen-related cell adhesion molecule 19	0.153876	0.483799	1.63152	0.108346	0.997906	-4.2865
499345914	499345914	17	124512	METTL23	methyltransferase like 23	-0.153849	2.62962	-2.06535	0.0434901	0.997906	-3.73931
499320898	499320898	6	100419608	ZNF602P	zinc finger protein 602, pseudogene	0.15383	0.531205	1.04194	0.301877	0.997906	-4.84317
499334376	499334376	11	84959	UBASH3B	ubiquitin associated and SH3 domain containing B	-0.153798	1.23341	-1.25944	0.213051	0.997906	-4.66429
499349471	499349471	19	100419840	LOC100419840	zinc finger protein 446 pseudogene	0.153792	0.591923	1.60491	0.114093	0.997906	-4.31642
499348225	499348225	19	6324	SCN1B	sodium channel, voltage gated, type I beta subunit	-0.153752	4.31344	-2.00718	0.0495249	0.997906	-3.81895
499331383	499331383	10	84833	USMG5	up-regulated during skeletal muscle growth 5 homolog (mouse)	-0.153724	6.3375	-1.65865	0.102731	0.997906	-4.25554
499347539	499347539	19	3949	LDLR	low density lipoprotein receptor	-0.153626	2.89319	-1.20069	0.234882	0.997906	-4.71574
499351114	499351114	21	100151640	EXOSC3P1	exosome component 3 pseudogene 1	-0.153566	0.315771	-1.03834	0.303536	0.997906	-4.84586
499345434	499345434	17	56934	CA10	carbonic anhydrase X	-0.153363	3.0788	-0.825978	0.412292	0.997906	-4.98879
499310836	499310836	2	30818	KCNIP3	Kv channel interacting protein 3, calsenilin	0.153243	2.46099	1.74132	0.0870731	0.997906	-4.15846
499314734	499314734	3	56941	HMCES	5-hydroxymethylcytosine (hmC) binding, ES cell-specific	-0.153203	3.51453	-2.82663	0.0064943	0.997906	-2.53779
499335140	499335140	12	3764	KCNJ8	potassium channel, inwardly rectifying subfamily J, member 8	0.153198	0.906388	1.41192	0.163459	0.997906	-4.52018
499319289	499319289	5	644146	RPS14P8	ribosomal protein S14 pseudogene 8	0.153148	0.586514	1.10167	0.275277	0.997906	-4.79723
499332443	499332443	11	105376587	LOC105376587	uncharacterized LOC105376587	-0.153042	-0.101287	-0.908349	0.367554	0.997906	-4.93707
499350027	499350027	20	284805	C20orf203	chromosome 20 open reading frame 203	-0.15304	0.278396	-2.34668	0.0224738	0.997906	-3.32849
499314581	499314581	3	54437	SEMA5B	sema domain, seven thrombospondin repeats (type 1 and type 1-like), transmembrane domain (TM) and short cytoplasmic domain, (semaphorin) 5B	-0.15286	1.94005	-1.28644	0.20354	0.997906	-4.63989
499348110	499348110	19	102724908	LOC102724908	uncharacterized LOC102724908	0.152823	-0.851319	2.14615	0.0361715	0.997906	-3.62561
499348559	499348559	19	634	CEACAM1	carcinoembryonic antigen-related cell adhesion molecule 1 (biliary glycoprotein)	0.152806	-0.635229	1.58396	0.118788	0.997906	-4.33967
499346052	499346052	17	339231	16	ADP-ribosylation factor-like 16	-0.152799	3.3494	-2.43875	0.0179062	0.997906	-3.1852
499336568	499336568	12	144717	FAM109A	family with sequence similarity 109, member A	0.152787	-0.100487	1.41117	0.16368	0.997906	-4.52093
499322664	499322664	6	57061	HYMAI	hydatidiform mole associated and imprinted (non-protein coding)	-0.152779	-1.00244	-2.23825	0.0291647	0.997906	-3.49175
499323533	499323533	7	84182	FAM188B	family with sequence similarity 188, member B	0.152767	1.65658	2.89701	0.00535196	0.997906	-2.41326
499353269	499353269	X	158787	RIBC1	RIB43A domain with coiled-coils 1	0.152701	0.0231125	0.944511	0.348932	0.997906	-4.91287
499317499	499317499	4	90826	PRMT9	protein arginine methyltransferase 9	-0.152611	2.38241	-2.69661	0.00921572	0.997906	-2.76237
499335636	499335636	12	102157401	PCBP2-OT1	PCBP2 overlapping transcript 1	0.152567	0.510645	1.55309	0.125988	0.997906	-4.37343
499343562	499343562	16	283927	NUDT7	nudix (nucleoside diphosphate linked moiety X)-type motif 7	-0.152542	1.28049	-1.44606	0.153688	0.997906	-4.48585
499336572	499336572	12	105369985	LOC105369985	uncharacterized LOC105369985	0.152328	0.148298	1.63063	0.108534	0.997906	-4.2875
499322375	499322375	6	2173	FABP7	fatty acid binding protein 7, brain	-0.152312	4.81666	-1.31969	0.192264	0.997906	-4.60917
499343025	499343025	16	81533	ITFG1	integrin alpha FG-GAP repeat containing 1	-0.152294	4.88257	-1.72586	0.0898402	0.997906	-4.17693
499311248	499311248	2	101929908	LOC101929908	uncharacterized LOC101929908	0.152291	-0.391686	2.04614	0.0454086	0.997906	-3.76582
499339138	499339138	14	3958	LGALS3	lectin, galactoside-binding, soluble, 3	-0.152224	3.77542	-1.34997	0.182411	0.997906	-4.58056
499331272	499331272	10	101927300	LOC101927300	uncharacterized LOC101927300	0.152172	1.47061	1.94274	0.0570388	0.997906	-3.90498
499339075	499339075	14	105370493	LOC105370493	uncharacterized LOC105370493	-0.152114	1.40477	-1.45095	0.152327	0.997906	-4.48088
499350452	499350452	20	101927631	ADNP-AS1	ADNP antisense RNA 1	0.151692	1.06504	1.5	0.139184	0.997906	-4.4301
499322954	499322954	6	353267	FAM103A2P	family with sequence similarity 103, member A2 pseudogene	0.151678	2.01495	1.60578	0.113899	0.997906	-4.31544
499319711	499319711	5	56107	PCDHGA9	protocadherin gamma subfamily A, 9	0.151609	1.71768	2.08376	0.0417187	0.997906	-3.71372
499317916	499317916	4	3818	KLKB1	kallikrein B, plasma (Fletcher factor) 1	0.151596	1.06676	1.41431	0.162761	0.997906	-4.5178
499332423	499332423	11	399876	NAV2-AS4	NAV2 antisense RNA 4	0.151567	-0.0937244	1.33276	0.187964	0.997906	-4.5969
499339748	499339748	14	78990	OTUB2	OTU deubiquitinase, ubiquitin aldehyde binding 2	0.151556	0.425784	1.65387	0.103702	0.997906	-4.26103
499324867	499324867	7	105375469	LOC105375469	uncharacterized LOC105375469	0.151543	0.605451	1.6251	0.109709	0.997906	-4.29375
499340891	499340891	15	100190923	EIF4EBP2P2	eukaryotic translation initiation factor 4E binding protein 2 pseudogene 2	0.15154	-0.233461	2.08134	0.0419477	0.997906	-3.71709
499350011	499350011	20	140706	CCM2L	cerebral cavernous malformation 2-like	0.151538	-0.479874	1.0243	0.310062	0.997906	-4.85628
499326510	499326510	8	100131254	LOC100131254	ESF1, nucleolar pre-rRNA processing protein, homolog (S. cerevisiae) pseudogene	-0.151516	-0.283964	-1.66118	0.102219	0.997906	-4.25263
499315055	499315055	3	285313	IGSF10	immunoglobulin superfamily, member 10	0.151476	1.89203	0.855141	0.396086	0.997906	-4.97102
499353443	499353443	X	4303	FOXO4	forkhead box O4	0.151413	3.36517	1.34489	0.184037	0.997906	-4.5854
499345701	499345701	17	101928021	LOC101928021	formin-like protein 18	0.151371	1.42563	1.98886	0.0515692	0.997906	-3.84365
499353270	499353270	X	3028	HSD17B10	hydroxysteroid (17-beta) dehydrogenase 10	-0.151168	3.36248	-2.46596	0.0167262	0.997906	-3.14206
499352268	499352268	22	25777	SUN2	Sad1 and UNC84 domain containing 2	0.151084	5.51585	1.72632	0.0897573	0.997906	-4.17638
499349424	499349424	19	284307	ZIK1	zinc finger protein interacting with K protein 1	-0.151081	1.53283	-2.32088	0.0239281	0.997906	-3.36788
499338931	499338931	14	161198	CLEC14A	C-type lectin domain family 14, member A	0.151007	1.24618	0.988056	0.327339	0.997906	-4.88253
499316701	499316701	4	27163	NAAA	N-acylethanolamine acid amidase	-0.151002	2.72408	-2.17925	0.0334993	0.997906	-3.57801
499343572	499343572	16	105371355	LOC105371355	uncharacterized LOC105371355	0.150963	0.407302	1.16303	0.249707	0.997906	-4.74751
499335904	499335904	12	341315	PABPC1P4	poly(A) binding protein, cytoplasmic 1 pseudogene 4	0.150927	0.344252	1.53842	0.129529	0.997906	-4.38926
499331027	499331027	10	10974	ADIRF	adipogenesis regulatory factor	-0.15092	4.92061	-1.24093	0.21976	0.997906	-4.68075
499354496	499354496	X	26778	SNORA70	small nucleolar RNA, H/ACA box 70	0.150846	5.34994	1.25297	0.215379	0.997906	-4.67007
499316526	499316526	4	105377257	LOC105377257	uncharacterized LOC105377257	-0.150808	-0.10291	-0.94693	0.347709	0.997906	-4.91122
499341555	499341555	15	80349	WDR61	WD repeat domain 61	-0.150794	3.67628	-2.1794	0.0334878	0.997906	-3.5778
499329615	499329615	9	1289	COL5A1	collagen, type V, alpha 1	0.150674	-0.614864	1.08162	0.28402	0.997906	-4.81293
499339783	499339783	14	161176	SYNE3	spectrin repeat containing, nuclear envelope family member 3	0.150653	1.68868	1.74128	0.0870791	0.997906	-4.15851
499328813	499328813	9	401541	CENPP	centromere protein P	0.150579	0.933832	1.81272	0.0751906	0.997906	-4.07132
499315700	499315700	3	152217	NCBP2-AS2	NCBP2 antisense RNA 2 (head to head)	-0.150501	2.19684	-1.94773	0.0564243	0.997906	-3.8984
499326093	499326093	8	157310	PEBP4	phosphatidylethanolamine-binding protein 4	-0.150477	1.53893	-0.772674	0.442937	0.997906	-5.01972
499344364	499344364	17	10743	RAI1	retinoic acid induced 1	0.150421	2.23764	2.10388	0.0398535	0.997906	-3.68553
499348046	499348046	19	7652	ZNF99	zinc finger protein 99	-0.150395	-0.41503	-2.02726	0.0473655	0.997906	-3.79168
499327568	499327568	8	105375798	LOC105375798	uncharacterized LOC105375798	-0.150389	-0.186782	-1.22301	0.226407	0.997906	-4.69647
499307051	499307051	1	100996723	LOC100996723	100996723	0.150366	2.05038	1.04818	0.299021	0.997906	-4.83849
499346031	499346031	17	146705	ENTHD2	ENTH domain containing 2	0.15029	1.11187	1.99675	0.0506803	0.997906	-3.83304
499319835	499319835	5	389337	ARHGEF37	Rho guanine nucleotide exchange factor (GEF) 37	0.150212	2.96178	1.57364	0.121157	0.997906	-4.35102
499336574	499336574	12	100101246	LOC100101246	interferon induced transmembrane protein 3 pseudogene	-0.150154	0.999031	-1.41096	0.163742	0.997906	-4.52114
499323020	499323020	6	7058	THBS2	thrombospondin 2	0.150125	2.94598	1.89782	0.062836	0.997906	-3.96356
499345902	499345902	17	768206	PRCD	progressive rod-cone degeneration	0.150098	-0.350916	1.26757	0.210154	0.997906	-4.657
499351097	499351097	21	54099	FBXW11P1	F-box and WD repeat domain containing 11 pseudogene 1	0.150065	-0.611577	1.066	0.29096	0.997906	-4.82496
499329332	499329332	9	286204	CRB2	crumbs family member 2	0.149981	2.57985	1.72884	0.0893015	0.997906	-4.17338
499353794	499353794	X	101928286	LOC101928286	uncharacterized LOC101928286	-0.149959	0.452047	-1.52356	0.1332	0.997906	-4.40517
499317572	499317572	4	285533	RNF175	ring finger protein 175	-0.149926	2.42663	-1.94896	0.0562738	0.997906	-3.89678
499318635	499318635	5	91942	NDUFAF2	NADH dehydrogenase (ubiquinone) complex I, assembly factor 2	-0.149895	3.39512	-2.28617	0.0260161	0.997906	-3.42033
499318021	499318021	5	9319	TRIP13	thyroid hormone receptor interactor 13	-0.149884	0.49584	-1.95312	0.0557669	0.997906	-3.89129
499318006	499318006	5	100288152	LOC100288152	uncharacterized LOC100288152	0.149863	1.69111	0.974344	0.334041	0.997906	-4.89223
499350277	499350277	20	80336	PABPC1L	poly(A) binding protein, cytoplasmic 1-like	0.149856	1.02467	2.17628	0.0337322	0.997906	-3.58231
499326327	499326327	8	1978	EIF4EBP1	eukaryotic translation initiation factor 4E binding protein 1	0.149849	1.3133	1.08282	0.283492	0.997906	-4.81199
499339369	499339369	14	100036574	HMGN1P3	high mobility group nucleosome binding domain 1 pseudogene 3	-0.149821	1.31454	-1.22498	0.225667	0.997906	-4.69475
499351242	499351242	21	2078	ERG	v-ets avian erythroblastosis virus E26 oncogene homolog	-0.149755	1.3244	-1.07099	0.288731	0.997906	-4.82113
499343865	499343865	17	100130876	LOC100130876	uncharacterized LOC100130876	-0.149611	-0.870156	-0.885579	0.379599	0.997906	-4.95184
499309187	499309187	1	2271	FH	fumarate hydratase	-0.149528	4.20421	-1.64488	0.10555	0.997906	-4.27131
499332659	499332659	11	84680	ACCS	1-aminocyclopropane-1-carboxylate synthase homolog (Arabidopsis)(non-functional)	0.14951	0.904216	0.988669	0.327042	0.997906	-4.88209
499347269	499347269	19	10036	CHAF1A	chromatin assembly factor 1, subunit A (p150)	-0.14948	1.07573	-2.15048	0.0358119	0.997906	-3.61942
499319067	499319067	5	100422243	NPM1P27	nucleophosmin 1 (nucleolar phosphoprotein B23, numatrin) pseudogene 27	0.149456	1.52072	1.27923	0.206045	0.997906	-4.64645
499351363	499351363	21	284837	AATBC	apoptosis associated transcript in bladder cancer	0.149445	-0.413489	1.06455	0.291608	0.997906	-4.82607
499319549	499319549	5	7045	TGFBI	transforming growth factor, beta-induced, 68kDa	0.149441	1.29524	0.6905	0.492708	0.997906	-5.06346
499345196	499345196	17	2535	FZD2	frizzled class receptor 2	0.149369	-0.662292	1.72747	0.0895483	0.997906	-4.17501
499344051	499344051	17	23302	WSCD1	WSC domain containing 1	0.149306	2.60078	1.82106	0.0738965	0.997906	-4.06095
499315986	499315986	4	100421806	ENPP7P11	ectonucleotide pyrophosphatase/phosphodiesterase 7 pseudogene 11	0.149283	1.5379	0.965634	0.338344	0.997906	-4.89832
499309736	499309736	2	92749	DRC1	dynein regulatory complex subunit 1	-0.149279	0.8325	-1.07554	0.286705	0.997906	-4.81762
499347601	499347601	19	7695	ZNF136	zinc finger protein 136	-0.149265	2.18716	-2.2184	0.0305641	0.997906	-3.52097
499323158	499323158	7	100130307	SPDYE19P	speedy/RINGO cell cycle regulator family member E19, pseudogene	0.149264	0.57487	1.66584	0.101284	0.997906	-4.24727
499326314	499326314	8	80139	ZNF703	zinc finger protein 703	0.149262	0.667823	1.78583	0.0794955	0.997906	-4.10449
499343377	499343377	16	55794	DDX28	DEAD (Asp-Glu-Ala-Asp) box polypeptide 28	-0.149213	1.00391	-1.84396	0.0704375	0.997906	-4.03225
499353164	499353164	X	105373197	LOC105373197	uncharacterized LOC105373197	0.14921	-0.246508	0.898758	0.372598	0.997906	-4.94334
499307551	499307551	1	1163	CKS1B	CDC28 protein kinase regulatory subunit 1B	0.149152	2.04682	1.83478	0.0718077	0.997906	-4.0438
499309479	499309479	2	100506299	ID2-AS1	ID2 antisense RNA 1 (head to head)	-0.149151	1.24046	-1.21331	0.23006	0.997906	-4.70488
499316871	499316871	4	105377322	LOC105377322	uncharacterized LOC105377322	-0.149075	2.07866	-1.35646	0.180351	0.997906	-4.57435
499353560	499353560	X	105373254	LOC105373254	uncharacterized LOC105373254	-0.149064	0.390323	-1.59771	0.115688	0.997906	-4.32444
499328587	499328587	9	105376094	LOC105376094	uncharacterized LOC105376094	0.149032	2.31979	1.89668	0.0629882	0.997906	-3.96502
499339782	499339782	14	79686	LINC00341	long intergenic non-protein coding RNA 341	0.148587	1.18394	1.64919	0.10466	0.997906	-4.26638
499352548	499352548	22	415116	PIM3	Pim-3 proto-oncogene, serine/threonine kinase	0.148554	2.34207	1.40134	0.166585	0.997906	-4.53067
499333818	499333818	11	11098	PRSS23	protease, serine, 23	-0.148523	2.7108	-1.79255	0.0784009	0.997906	-4.09624
499347081	499347081	19	25759	SHC2	SHC (Src homology 2 domain containing) transforming protein 2	0.148514	2.97082	1.64712	0.105086	0.997906	-4.26875
499327587	499327587	8	5339	PLEC	plectin	0.148514	4.66682	2.08009	0.0420668	0.997906	-3.71884
499330340	499330340	10	79231	ZNF33AP1	zinc finger protein 33A pseudogene 1	0.148444	-1.20921	1.01973	0.312204	0.997906	-4.85964
499329326	499329326	9	100422501	LOC100422501	COP9 signalosome subunit 2 pseudogene	0.148443	0.0761379	1.16917	0.247248	0.997906	-4.7424
499346804	499346804	18	105376870	LOC105376870	uncharacterized LOC105376870	0.148257	-0.61217	0.978249	0.332123	0.997906	-4.88948
499347115	499347115	19	1820	ARID3A	AT rich interactive domain 3A (BRIGHT-like)	0.148041	-0.454068	1.82672	0.0730282	0.997906	-4.05388
499347037	499347037	18	100996274	LOC100996274	uncharacterized LOC100996274	-0.147856	0.22759	-2.06252	0.0437683	0.997906	-3.74323
499329570	499329570	9	26301	GBGT1	globoside alpha-1,3-N-acetylgalactosaminyltransferase 1	0.147821	1.09454	1.09387	0.278656	0.997906	-4.80337
499347015	499347015	18	105372214	LOC105372214	uncharacterized LOC105372214	0.147788	-0.0400065	1.33402	0.187552	0.997906	-4.5957
499347173	499347173	19	113177	IZUMO4	IZUMO family member 4	0.147751	1.94166	1.85878	0.068272	0.997906	-4.01352
499311268	499311268	2	80775	TMEM177	transmembrane protein 177	-0.147742	2.00771	-2.13627	0.0370044	0.997906	-3.6397
499349269	499349269	19	10859	LILRB1	leukocyte immunoglobulin-like receptor, subfamily B (with TM and ITIM domains), member 1	0.147735	1.03566	1.40259	0.166213	0.997906	-4.52943
499336611	499336611	12	79039	DDX54	DEAD (Asp-Glu-Ala-Asp) box polypeptide 54	0.147719	1.85907	2.79937	0.00699452	0.997906	-2.58549
499328481	499328481	9	5239	PGM5	phosphoglucomutase 5	-0.14763	1.42541	-1.24402	0.218631	0.997906	-4.67802
499309438	499309438	2	6664	SOX11	SRY (sex determining region Y)-box 11	0.147518	0.270995	1.23919	0.2204	0.997906	-4.68229
499349162	499349162	19	55422	ZNF331	zinc finger protein 331	-0.147513	3.4852	-2.36683	0.0213935	0.997906	-3.29749
499324575	499324575	7	4176	MCM7	minichromosome maintenance complex component 7	0.147452	2.8738	1.7329	0.0885708	0.997906	-4.16853
499319870	499319870	5	2878	GPX3	glutathione peroxidase 3 (plasma)	0.147376	2.64404	0.921817	0.360545	0.997906	-4.92817
499307821	499307821	1	4359	MPZ	myelin protein zero	-0.147369	0.0360814	-1.08365	0.283124	0.997906	-4.81134
499332521	499332521	11	101928338	LOC101928338	uncharacterized LOC101928338	-0.147369	-0.198255	-1.31962	0.192286	0.997906	-4.60923
499319363	499319363	5	100418737	KRT8P33	keratin 8 pseudogene 33	0.147326	0.161298	1.64781	0.104944	0.997906	-4.26796
499309238	499309238	1	105373264	LOC105373264	uncharacterized LOC105373264	0.147309	1.02423	1.17405	0.245302	0.997906	-4.73831
499324121	499324121	7	6922	SKP1P1	S-phase kinase-associated protein 1 pseudogene 1	-0.147274	0.171967	-1.23845	0.220674	0.997906	-4.68294
499343086	499343086	16	105371251	LOC105371251	uncharacterized LOC105371251	0.147258	-1.22989	1.22449	0.225851	0.997906	-4.69518
499319952	499319952	5	8728	ADAM19	ADAM metallopeptidase domain 19	0.147207	0.459907	1.73204	0.0887258	0.997906	-4.16957
499328318	499328318	9	647507	CNN2P4	calponin 2 pseudogene 4	0.147178	1.14302	2.04972	0.0450455	0.997906	-3.76089
499352940	499352940	X	6990	DYNLT3	dynein, light chain, Tctex-type 3	-0.147175	4.60673	-1.41986	0.161145	0.997906	-4.51227
499319874	499319874	5	26112	CCDC69	coiled-coil domain containing 69	0.147012	1.46818	1.4701	0.147084	0.997906	-4.46123
499331259	499331259	10	84171	LOXL4	lysyl oxidase-like 4	0.146876	-0.820471	1.49795	0.139714	0.997906	-4.43225
499330731	499330731	10	6832	SUPV3L1	suppressor of var1, 3-like 1 (S. cerevisiae)	-0.146759	2.73421	-3.02141	0.00377616	0.997906	-2.18821
499338758	499338758	14	643866	CBLN3	cerebellin 3 precursor	0.146649	-0.950854	1.169	0.247313	0.997906	-4.74254
499341548	499341548	15	10518	CIB2	calcium and integrin binding family member 2	-0.146633	1.81584	-1.43596	0.156531	0.997906	-4.49609
499349442	499349442	19	147686	ZNF418	zinc finger protein 418	-0.1465	3.39145	-2.72419	0.00856326	0.997906	-2.71534
499315153	499315153	3	56925	LXN	latexin	0.14642	1.31811	0.690034	0.492999	0.997906	-5.06369
499330810	499330810	10	5033	P4HA1	prolyl 4-hydroxylase, alpha polypeptide I	0.146389	4.02381	1.03327	0.305884	0.997906	-4.84964
499352489	499352489	22	150381	PRR34-AS1	PRR34 antisense RNA 1	0.146273	1.70833	1.30827	0.196081	0.997906	-4.6198
499330337	499330337	10	100419868	ZNF33BP1	zinc finger protein 33B pseudogene 1	-0.146225	0.523237	-0.850115	0.398851	0.997906	-4.97413
499315875	499315875	4	101928237	LOC101928237	uncharacterized LOC101928237	0.146208	-0.196587	1.05089	0.297786	0.997906	-4.83645
499339070	499339070	14	5836	PYGL	phosphorylase, glycogen, liver	0.1462	2.16485	0.967237	0.33755	0.997906	-4.8972
499339523	499339523	14	7043	TGFB3	transforming growth factor, beta 3	0.146177	3.07425	1.46627	0.148122	0.997906	-4.46518
499343535	499343535	16	4166	CHST6	carbohydrate (N-acetylglucosamine 6-O) sulfotransferase 6	0.146127	3.2082	1.6112	0.112712	0.997906	-4.30939
499340819	499340819	15	113189	CHST14	carbohydrate (N-acetylgalactosamine 4-0) sulfotransferase 14	0.146112	0.368115	1.70909	0.0929255	0.997906	-4.1968
499342293	499342293	16	124402	UBALD1	UBA-like domain containing 1	0.146071	1.67571	1.49034	0.141698	0.997906	-4.44022
499332204	499332204	11	8665	EIF3F	eukaryotic translation initiation factor 3, subunit F	-0.145928	4.78062	-3.0423	0.00355843	0.997906	-2.14983
499314272	499314272	3	84319	CMSS1	cms1 ribosomal small subunit homolog (yeast)	-0.145887	3.38236	-1.68053	0.0983775	0.997906	-4.23025
499311175	499311175	2	101927330	LOC101927330	uncharacterized LOC101927330	-0.14579	-0.469761	-1.08642	0.281909	0.997906	-4.80919
499335050	499335050	12	144608	C12orf60	chromosome 12 open reading frame 60	-0.145713	0.62952	-1.84984	0.0695719	0.997906	-4.02484
499323306	499323306	7	28969	BZW2	basic leucine zipper and W2 domains 2	-0.145686	2.51368	-1.65585	0.103298	0.997906	-4.25875
499345868	499345868	17	201294	UNC13D	unc-13 homolog D (C. elegans)	0.145637	0.247881	1.47525	0.145699	0.997906	-4.45591
499309753	499309753	2	11117	EMILIN1	elastin microfibril interfacer 1	0.145631	0.40987	1.27463	0.207661	0.997906	-4.65062
499349827	499349827	20	26074	CFAP61	cilia and flagella associated protein 61	0.145624	0.846955	1.90791	0.0614912	0.997906	-3.95049
499348980	499348980	19	94030	LRRC4B	leucine rich repeat containing 4B	0.145586	4.06262	1.59623	0.116019	0.997906	-4.32608
499345514	499345514	17	56155	TEX14	testis expressed 14	-0.145578	-1.24593	-1.26825	0.209913	0.997906	-4.65639
499307061	499307061	1	101929796	LOC101929796	notch homolog 2 N-terminal-like protein	0.145491	2.23383	1.16106	0.2505	0.997906	-4.74914
499334843	499334843	12	25977	NECAP1	NECAP endocytosis associated 1	-0.145413	5.21261	-1.5242	0.13304	0.997906	-4.40449
[truncated: 930 more rows]

## Sheet: Female temporal neocortex
	gene_id	chromosome	gene_entrez_id	gene_symbol	gene_name	logFC	AveExpr	t	P.Value	adj.P.Val	B
[truncated: 2,000 more rows]

[truncated: 5 more sheets: Male temporal neocortex, Female parietal neocortex, male parietal neocortex, Female frontal white matter, Male frontal white matter]
